# Supplementary material for: Hypothermia evoked by stimulation of medial preoptic nucleus protects the brain in a mouse model of ischaemia
Source: Nat Commun. 2022 Nov 12;13:6890. doi: 10.1038/s41467-022-34735-2 (PMC9653397; doi:10.1038/s41467-022-34735-2)
Supplement: Supplementary file 6 — Source Data [file 41467_2022_34735_MOESM6_ESM.xlsx]

## Sheet: Key Resources Table 
Materials	Key Resources Table containing antibodies used and pharmacological agents peiptides and viral vectors
	REAGENT OR RESOURCE	SOURCE	IDENTIFIER	USAGE
	MICE
	C57BL/6J	Vital River Laboratory Animal Technology Co., Ltd. (Zhejiang, China)
	Vglut2-ires-cre knock-in (C57BL/6J) (B6J.129S6(FVB)-Slc17a6tm2(cre)Lowl/MwarJ)	The Jackson Lab, USA	#028863,
	Adcyap1-2A-Cre knock-in (B6.Cg-Adcyap1tm1.1(cre)Hze/ZakJ)	The Jackson Lab, USA	#030155
	ANTIBODIES
	Anti-c-Fos antibody	Abcam	ab208942	1:500
	Anti-BDNF antibody	Abcam	ab108319	1:300
	Fluor 594-conjugated goat anti-mouse secondary antibody	Abcam	ab150116	1:500
	Alexa Fluor 488-conjugated goat anti-rabbit IgG	Abcam	ab150077	1:500
	REAGENTS
	D-APV	Sigma-Aldrich	A5282	50 µM
	Bicucculline	Selleck USA	Catalog No.S7071	20 µM
	ω-conotoxin GVIA	ApexBio, USA	B5048	2.5 µM
	CNQX	Sigma-Aldrich	C127
	CNQX	Tocris	Cat. No. 0190	10 µM
	Fluoro-Jade B	Sigma-Aldrich	AG310
	2,3,5-triphenyl tetrazolium chloride (TTC)	Sigma-Aldrich	T8877
	Clozapine N-oxide (CNO)	Enzo	BML-NS105-0025
	DAPI	Abcam	ab104139
	Fluoro-Jade B	Sigma-Aldrich	AG310
	c-Fos and Adcyap1 hybridization probes	Advanced Cell Diagnostics Inc, USA
	D(-)-2-Amino-5-phosphonopentanoic acid	Sigma-Aldrich	A8054
	Bicuculline	MedChemExpress	HY-N0219
	ω-Conotoxin GVIA	Sigma-Aldrich	C9915
	FM1-43	Eugene
	Noradrenaline ELISA kit	CUSABIO	CSB-E07870m
	Bovine serum albumin	Sigma-Aldrich	V900933
	Fluo-8-AM	AAT Bioquest	21080
	PEPTIDES
	GK23: TAT-RGS12 decoy peptide-FITC tag	GL Biochem Ltd	Custom made
	GK13: TAT-RGS12 control peptide-FITC tag	GL Biochem Ltd	Custom made
	VIRUS STRAINS
	Gq-DREADD (AAV2/9-hSyn-DIO-hM3D(Gq)-EGFP/mCherry)	Taitool Bioscience Co. Ltd (Shanghai, China)	Custom made
	EGFP control (AAV2/9-hSyn-DIO-EGFP/mCherry)	Taitool Bioscience Co. Ltd (Shanghai, China)	Custom made
	AAV2/9-hSyn-DIO-hM4D(Gi)-eGFP-WPRE-pA	Shanghai Taitool Bioscience Co.Ltd., China	S0286-9

## Sheet: Fig. 1b
Time（h)	HT30		NT
-13.5	AVG	STDEV	AVG	STDEV		n=6 mice
-13.3	37.43	0	37.572	0.490184
-13.1	36.64	0	37.628	0.398271
-13.0	36	0	37.138	0.716045
-12.8	36.49	0	36.946	0.645887
-12.6	36.56	0	37.056	1.03137
-12.5	36.09	0	37.432	0.955814
-12.3	35.72	0	37.538	0.787731
-12.1	35.6	0	37.042	0.63259
-12.0	36.24	0	36.772	0.946557
-11.8	36.24	0	36.828	1.00572
-11.6	36.09	0	36.456	0.759618
-11.5	36.34	0	36.506	0.797672
-11.3	36.95	0	36.81	0.811406
-11.2	36.9	0	36.93	0.605681
-11.0	36.83	0	36.668	0.512494
-10.8	36.65	0	36.6	0.480801
-10.7	36.7	0	36.766	0.519423
-10.5	36.74	0	36.728	0.385785
-10.3	36.85	0	36.27	0.744527
-10.2	36.78	0	36.616	0.379385
-10.0	36.79	0	37.575	0.836439
-9.8	37.805	0.835	37.475	1.34769
-9.7	38.2275	0.829379	37.4467	0.974818
-9.5	38.135	0.537331	37.4967	0.860783
-9.3	38.035	0.485309	37.785	0.833539
-9.2	38.0475	0.424816	37.732	0.87979
-9.0	38.0125	0.4852	37.77	0.788587
-8.8	37.9925	0.384862	37.5817	0.923634
-8.7	37.8775	0.533262	37.648	0.734123
-8.5	37.9625	0.546506	37.6167	0.68751
-8.3	37.76	0.603531	37.5867	0.620376
-8.2	37.79	0.525119	37.5483	0.764295
-8.0	37.7525	0.524708	37.41	0.675172
-7.8	37.825	0.506434	37.2633	0.739053
-7.7	37.7575	0.422515	37.238	0.748162
-7.5	37.735	0.335745	37.6867	0.885336
-7.3	37.78	0.3505	37.47	1.12573
-7.2	37.945	0.323767	37.6967	1.10143
-7.0	37.8475	0.255477	37.466	0.893099
-6.8	37.785	0.450361	37.692	0.729541
-6.7	37.6025	0.498867	37.9367	0.561979
-6.5	37.6025	0.70825	37.788	0.559917
-6.3	37.66	0.595945	37.776	0.569315
-6.2	37.6775	0.569446	37.8133	0.377465
-6.0	37.6625	0.432977	37.9	0.308523
-5.8	37.755	0.505643	37.5183	0.822162
-5.7	37.525	0.606032	36.966	0.649074
-5.5	37.4925	0.789379	36.865	0.706774
-5.3	37.4325	0.880266	36.8717	0.631815
-5.2	37.2675	0.767899	36.9933	0.608487
-5.0	37.425	0.79415	36.72	0.798215
-4.8	37.2825	0.642315	36.874	0.567318
-4.7	37.415	0.585171	36.91	0.563054
-4.5	37.45	0.518025	36.88	0.731471
-4.3	37.36	0.595777	36.8733	0.947127
-4.2	37.2225	0.775995	36.79	0.949456
-4.0	36.9475	0.756551	36.7183	0.829843
-3.8	37.205	0.616137	36.6383	0.852324
-3.7	37.02	0.468828	36.575	0.94599
-3.5	36.87	0.722738	36.5517	0.969758
-3.3	36.78	0.776048	36.8683	0.675557
-3.2	36.8775	0.990035	37.086	0.600913
-3.0	36.81	0.880823	37.12	0.949226
-2.8	36.9525	0.983473	37.1033	0.962081
-2.7	36.8175	0.917071	37.3217	0.717375
-2.5	36.925	1.00381	37.4617	0.797607
-2.3	37.5667	1.24412	37.5367	1.02753
-2.2	37.7183	0.963404	37.4217	1.17151
-2.0	37.8483	0.718851	37.2438	1.20274
-1.8	37.9683	0.55478	37.1275	0.908105
-1.7	37.4967	0.722788	36.8812	0.739474
-1.5	37.2683	0.88014	36.6587	0.803607
-1.3	37.3767	1.08391	36.6225	0.837026
-1.2	37.185	0.725437	36.6225	0.904966
-1.0	36.885	0.662036	36.5763	0.777427
-0.8	36.355	0.599548	36.6075	0.997625
-0.7	36.3	0.799667	36.39	1.12177
-0.5	36.6233	0.853652	36.2871	0.91172
-0.3	36.975	0.687186	36.4857	0.787416
-0.2	37.0783	0.795349	36.5688	0.905738
0	36.8656	0.72624	37.13	0.71261
0.2	35.47	0.67	37.24	0.947523
0.3	33.735	0.825	36.77	0.0141421
0.5	32.54	1.02	36.53	0.169706
0.7	31.785	0.935	36.285	0.155563
0.8	31.145	0.955	35.815	0.459619
1	30.1714	1.18937	36.325	0.770746
1.2	29.455	1.32428	35.65	0.714178
1.3	29.7283	1.55976	35.6667	1.29324
1.5	29.73	1.51853	35.8317	0.924785
1.7	29.83	1.42075	35.956	0.8392
1.8	29.87	1.348	35.9367	0.849665
2	29.9117	1.04129	35.7983	0.708708
2.2	29.61	0.762234	35.6875	0.737358
2.3	29.9067	0.922454	35.9088	1.14436
2.5	29.8467	0.892537	35.8738	1.05179
2.7	29.8317	0.966358	35.9462	1.03379
2.8	29.8033	1.06454	36.0138	1.0171
3	29.8267	1.15354	36.0463	0.94126
3.2	30.1114	1.35126	36.0712	0.911622
3.3	30.3963	1.55805	36.1238	0.904077
3.5	30.3575	1.57141	36.2338	0.847078
3.7	30.355	1.59463	36.2988	0.768299
3.8	30.4711	1.60651	36.355	0.758804
4	30.4689	1.55513	36.27	0.797783
4.2	30.4622	1.48793	36.1988	0.83178
4.3	30.3811	1.43944	36.2475	0.909497
4.5	30.3378	1.43719	36.2775	0.884772
4.7	30.2989	1.41005	36.2188	0.876238
4.8	30.0143	1.08325	36.255	0.909622
5	29.9757	1.0728	36.2386	0.93787
5.2	29.9167	1.13274	36.2586	0.997571
5.3	30.0283	0.991151	36.2314	0.959955
5.5	30.195	1.02019	36.25	1.07786
5.7	30.165	1.01612	36.3971	1.23728
5.8	30.14	1.02919	36.5071	1.21295
6	30.1825	1.14567	36.4457	1.22618
6.2	30.2438	0.993667	36.278	1.10053
6.3	30.1725	0.947137	36.246	1.22251
6.5	29.9989	0.916011	36.274	1.22576
6.7	29.9289	0.879121	36.3933	1.18061
6.8	29.9033	0.860297	36.48	1.06212
7	29.8822	0.907007	36.6429	1.08617
7.2	29.8811	0.992734	36.6414	1.11576
7.3	29.8867	1.06894	36.6643	1.05009
7.5	29.8767	1.13358	36.5975	0.98246
7.7	29.8433	1.13757	36.5875	0.951056
7.8	29.7756	1.12995	36.6625	0.778657
8	29.7311	1.14079	36.6414	0.655303
8.2	29.7356	1.13927	36.6725	0.721605
8.3	29.7289	1.10487	36.595	0.660341
8.5	29.7467	1.04696	36.4729	0.529879
8.7	29.7956	0.973415	36.4537	0.455731
8.8	29.8	0.962981	36.3975	0.454436
9	29.8133	0.923231	36.3038	0.563757
9.2	29.8478	0.927814	36.2263	0.618938
9.3	29.8733	0.893532	36.245	0.666396
9.5	29.9167	0.904311	36.3975	0.741331
9.7	30.02	0.889494	36.4475	0.749719
9.8	30.035	0.83155	36.5325	0.800531
10	30.1933	0.825927	36.705	0.807602
10.2	30.2689	0.748902	36.5962	0.736459
10.3	30.2833	0.72205	36.535	0.768485
10.5	30.2722	0.713423	36.4425	0.662851
10.7	30.3256	0.723297	36.5838	0.705828
10.8	30.3322	0.839097	36.76	0.671394
11	30.3456	0.919675	36.7712	0.676926
11.2	30.4311	0.935954	36.8163	0.584574
11.3	30.4567	1.01036	36.9138	0.577035
11.5	30.4889	1.06646	36.8887	0.810484
11.7	30.4489	1.0582	36.745	0.473963
11.8	30.37	1.0585	36.7325	0.509986
12	30.3544	1.07845	36.6375	0.771876
12.2	30.3578	1.05666	36.53	0.809528
12.3	30.32	1.0396	36.4712	0.754283
12.5	30.3633	1.11856	36.4925	0.674377
12.7	30.32	1.03548	36.5387	0.649632
12.8	30.31	0.939231	36.2587	0.993773
13	30.34	0.947898	36.51	0.614362
13.2	30.3511	0.928493	36.7037	0.719345
13.3	30.3589	0.854848	36.625	0.910148
13.5	30.3222	0.805037	36.75	0.756382
13.7	30.4278	0.775955	36.6786	1.0062
13.8	30.3189	0.722195	36.5863	1.13363
14	30.2778	0.685481	36.4225	1.1828
14.2	30.2889	0.651126	36.5325	1.06421
14.3	30.2556	0.690959	36.5457	0.931401
14.5	30.2956	0.739581	36.5129	0.91644
14.7	30.3256	0.708772	36.4543	0.902454
14.8	30.3133	0.715029	36.45	0.863343
15	30.2822	0.673495	36.2825	0.783272
15.2	30.2733	0.649974	36.2313	0.714858
15.3	30.2556	0.659042	36.3025	0.647047
15.5	30.2322	0.693362	36.3987	0.817937
15.7	30.2022	0.664309	36.5188	0.954006
15.8	30.2378	0.634486	36.5237	1.05306
16	30.26	0.679935	36.4138	1.22383
16.2	30.27	0.713022	36.2625	1.11345
16.3	30.2322	0.740987	36.1238	0.941955
16.5	30.1288	0.743613	36.1263	0.899793
16.7	30.2622	0.781164	36.1063	0.989256
16.8	30.2267	0.767058	35.8638	1.086
17	30.16	0.733833	36.04	0.89903
17.2	30.1367	0.708692	35.8987	0.755948
17.3	30.1256	0.699462	36.1525	0.414916
17.5	30.0956	0.724724	35.9971	0.889105
17.7	30.0656	0.702126	36.4363	0.729445
17.8	30.0356	0.715435	36.7938	0.674493
18	30.0633	0.753731	36.8725	0.601592
18.2	30.0689	0.79863	36.8912	0.755716
18.3	30.0356	0.873665	37.1675	0.82781
18.5	30.0278	0.915056	37.045	0.820431
18.7	30.1133	0.983429	36.8712	0.689244
18.8	30.1456	1.0313	36.7112	0.699784
19	30.2278	1.25178	36.3286	0.691095
19.2	30.3511	1.44197	36.1043	0.768514
19.3	30.3267	1.43064	35.9971	0.810655
19.5	30.3111	1.43381	35.99	0.905736
19.7	30.3389	1.3601	35.9525	0.927439
19.8	30.4033	1.17367	36.0925	0.856117
20	30.4444	1.1014	36.1412	0.903813
20.2	30.5133	1.07541	36.0637	1.00105
20.3	30.3656	1.14067	36.07	0.952904
20.5	30.3511	1.23319	36.1767	0.757144
20.7	30.2667	1.20389	36.11	0.7186
20.8	30.1967	1.13365	36.1233	0.810012
21	30.1844	1.05684	36.0783	1.08388
21.2	30.0425	1.01636	36.115	0.840819
21.3	30.0287	1.06701	35.9783	0.847532
21.5	29.9288	1.03668	35.7233	0.759563
21.7	30.0633	1.02425	35.625	0.639333
21.8	30.1375	0.902133	35.8233	0.702986
22	30.1037	0.899138	36.1083	0.791042
22.2	30.0613	0.869762	36.25	1.0845
22.3	30.3156	1.07389	35.9833	1.4471
22.5	30.1933	0.906507	36.526	1.69093
22.7	30.1378	0.802798	36.474	1.3569
22.8	30.0889	0.827559	36.7875	1.46952
23	29.9811	0.816979	36.262	1.68907
23.2	29.9122	0.794114	36.022	0.958681
23.3	29.8611	0.777281	35.8517	0.86329
23.5	29.8256	0.754588	35.9167	0.658192
23.7	29.6	0.55324	35.8783	0.839301
23.8	29.6025	0.618542	36.1083	0.956189
24	29.6175	0.750712	35.966	0.757296
24.2	29.6538	0.782143	36.5417	0.702161
24.3	29.7425	0.786523	36.4733	1.09879
24.5	30.05	1.07971	36.4	1.0629
24.7	29.8338	0.735186	36.3633	1.01528
24.8	29.7638	0.656486	36.5017	0.8871
25	29.73	0.636769	36.145	1.26956
25.2	29.6786	0.669252	35.875	0.836917
25.3	29.6086	0.639809	35.75	0.68515
25.5	29.5757	0.648666	36.2483	0.553281
25.7	29.5533	0.74033	35.944	0.850539
25.8	29.47	0.670994	36.016	0.786022
26.0	29.4567	0.69787	36.235	0.92972
26.2	29.4683	0.670756	36.0733	1.32811
26.3	29.515	0.558144	35.885	1.04525
26.5	29.4983	0.5552	35.7383	0.80371
26.7	29.465	0.612066	35.8417	0.604795
26.8	29.5167	0.81553	35.512	0.939519
27.0	29.535	0.934679	35.7217	0.726581
27.2	29.5033	0.958587	35.7617	0.589963
27.3	29.4567	0.959161	35.696	0.787081
27.5	29.445	0.984966	35.914	0.882287
27.7	29.46	1.02606	35.7983	1.20293
27.8	29.4683	0.99226	36.3783	0.927177
28.0	29.4667	0.994814	35.5975	1.36093
28.1	29.4767	1.01991	35.87	0.662338
28.3	29.535	1.14789	35.9983	0.758868
28.5	29.4867	1.21842	35.678	1.29311
28.6	29.4617	1.29252	35.655	0.849335
28.8	29.632	1.39066	35.7667	0.706704
29.0	29.626	1.34092	35.7633	0.742285
29.1	29.54	1.44563	35.396	0.975678
29.3	29.5075	1.37043	35.5667	0.575091
29.5	29.68	1.47989	35.76	0.863543
29.6	29.6733	1.47219	35.588	0.695557
29.8	29.72	1.4035	35.476	0.469702
30.0	29.8867	1.18868	35.984	0.534911
30.1	30.1133	1.01608	35.5275	1.19308
30.3	30.4033	0.906323	36.0375	0.681243
30.4	29.885	0.615	35.854	0.785679
30.6	30.065	0.475	36.278	0.66763
30.8	30.075	0.465	36.0675	1.30299
30.9	29.965	0.695	36.305	0.981169
31.1	29.97	0.82	35.37	1.48617
31.3	29.98	0.98	35.9275	0.643739
31.4	29.995	1.105	35.3575	1.61564
31.6	30.035	1.215	35.3825	0.528481
31.8	30.14	1.35	35.9967	0.528102
31.9	30.23	1.46	35.3367	0.909963
32.1	30.33	1.5	35.3233	0.734189
32.2	30.595	1.635	35.355	0.707272
32.4	30.915	1.295	35.26	1.08187
32.6	31.53	0.82	35.645	0.876812
32.7	31.74	0.54	35.6	0.982878
32.9	31.84	0.45	35.65	0.933381
33.1	31.8	0.5	35.6	0.523259
33.2	31.61	0.62	35.845	0.0707107
33.4	31.69	0.52	36.31	0.72832
33.6	31.775	0.445	36.59	1.01823
33.7	31.755	0.605	36.675	0.608112
33.9	31.765	0.715	36.89	0.388909
34.1	31.785	0.665	36.895	0.636396
34.2	31.665	0.765	37.1	0.685894
34.3	31.61	0.85	37.11	1.15966
34.5	31.465	1.035	36.985	1.76777
34.7	31.29	1.14	37.055	1.57685
34.8	31.22	1.24	37.06	1.52028
35.0	31.12	1.25	37.355	1.54149
35.2	31.09	1.4	37.045	2.05768
35.3	31.115	1.545	37.02	1.68999
35.5	31.165	1.685	36.86	1.7112
35.7	31.13	1.76	36.76	1.82434
35.8	31.04	1.76	36.745	1.83848
36.0	30.905	1.705	36.995	1.94454
36.2	30.86	1.73	37.105	2.15668
36.3	30.88	1.82	37.52	2.28395
36.5	30.825	1.795	36.93	1.79605
36.7	30.735	1.735	36.9	1.28693
36.8	30.735	1.765	37.01	1.08894
37.0	31.01	1.77	36.88	1.28693
37.2	31.645	1.245	36.96	1.56978
37.3	32.105	1.035	36.72	1.7112
37.5	32.2	0.95	36.73	1.66877
37.7	32.3	0.83	36.7	1.86676
37.8	32.405	0.715	36.645	1.86676
38.0	32.37	0.8	36.62	1.44957
38.2	32.445	0.775	36.465	1.45664
38.3	32.66	0.66	36.5	1.71827
38.5	32.84	0.68	36.535	1.7112
38.7	32.76	0.82	36.15	1.87383
38.8	32.575	1.005	36.165	1.40007
39.0	32.47	1.29	36.025	1.56271
39.2	32.33	1.42	36.015	1.393
39.3	32.185	1.555	35.905	0.912168
39.5	32.355	1.945	35.785	0.544472
39.7	32.425	2.145	35.78	0.233345
39.8	32.295	2.215	36.03	0.0848528
40.0	32.17	2.23	35.59	0.226274
40.2	32.13	2.35	36.16
40.3	32.14	2.43	36.325	0.919239
40.5	32	2.43	36.525	1.22329
40.7	31.79	2.28	36.14	1.57685
40.8	32.035	1.935	35.81	1.1738
41.0	32.405	1.575	35.55	0.834386
41.2	32.63	1.39	35.295	0.452548
41.3	32.89	1.23	35.185	0.176777
41.5	33.185	1.145	35.04	0.0777817
41.7	33.34	1.09	34.865	0.0565685
41.8	33.44	1.09	34.75	0.247487
42.0	33.425	1.205	34.84	0.325269
42.2	33.41	1	35.375	0.240416
42.3	33.395	0.965	35.835	0.629325
42.5	33.485	0.815	35.655	1.71827
42.7	33.525	0.595	35.455	1.77484
42.8	33.38	0.5	35.405	1.87383
43.0	33.25	0.71	35.385	1.97283
43.2	33.265	1.045	35.01	1.95869
43.3	33.235	1.145	34.7	1.73948
43.5	33.19	1.18	34.41	1.45664
43.7	33.25	1.16	34.07	1.15966
43.8	33.65	0.78	33.835	0.86267
44.0	33.645	0.665	33.78	0.657609
44.2	33.545	0.815	34.14	0.551543
44.3	33.4	0.96	34.17	1.24451
44.5	33.39	1	34.08	1.4425
44.7	33.44	1.12	34.075	1.23037
44.8	33.54	1.44	34.085	0.827315
45.0	33.815	1.825	34.24	0.502046
45.2	33.82	1.82	34.19	1.01823
45.3	33.785	1.485	34.12	0.933381
45.5	34.085	0.915	34.2	0.749533
45.7	34.18	0.62	34.285	0.678823
45.8	34.295	0.695	34.375	1.20915
46.0	34.24	0.48	34.445	1.52028
46.2	34	0.58	34.88	1.492
46.3	33.785	0.775	34.76	1.92333
46.5	33.605	0.925	35.02	2.74357
46.7	33.415	1.045	34.79	2.87085
46.8	33.355	1.135	34.76	2.10718
47.0	33.375	1.215	34.795	1.75362
47.2	33.265	1.035	34.665	1.68999
47.3	33.24	1.02	34.64	1.77484
47.5	33.37	0.79	34.61	1.85262
47.7	33.485	0.575	34.86	1.59806
47.8	33.59	0.41	34.94	2.02233
48.0	33.77	0.14	35.19	2.31931
48.2	33.82	0.08	35.075	2.40416
48.3	33.695	0.385	34.775	2.5668
48.5	33.435	0.505	34.455	2.25567
48.7	33.235	0.625	34.175	1.80312
48.8	33.145	0.795	34.205	1.44957
49.0	33.14	0.97	34.29	1.46371
49.2	32.98	0.99	34.355	1.3435
49.3	32.975	0.885	34.285	1.1243
49.5	32.88	0.86	34.9	1.05359
49.7	32.735	0.925	34.925	1.81019
49.8	32.595	0.975	34.83	1.83141
50.0	32.515	1.035	34.68	2.05061
50.2	32.48	1.18	34.605	1.81019
50.3	32.495	1.275	34.59	1.67584
50.5	32.59	1.19	34.54	1.4425
50.7	32.975	0.745	34.535	1.18794
50.8	33.415	0.365	34.465	1.01116
51.0	33.575	0.425	34.725	1.05359
51.2	33.48	0.54	34.75	1.492
51.3	33.31	0.6	34.61	1.56978
51.5	33.32	0.58	34.485	1.38593
51.7	33.395	0.415	34.65	1.19501
51.8	33.45	0.31	34.71	1.04652
52.0	33.715	0.105	34.515	1.30108
52.2	33.79	0.01	34.59	0.982878
52.3	33.595	0.175	34.945	0.905097
52.5	33.43	0.31	35.025	1.35057
52.7	33.275	0.395	35.075	1.70413
52.8	33.26	0.4	34.725	1.78898
53.0	33.485	0.425	34.7	1.393
53.2	33.52	0.61	34.73	1.56978
53.3	33.425	0.615	34.665	1.66877
53.5	33.385	0.605	34.805	1.50614
53.7	33.395	0.645	34.76	1.71827
53.8	33.275	0.735	35.01	1.41421
54.0	33.355	0.635	34.715	1.6122
54.2	33.63	0.57	34.74	1.20915
54.3	33.635	0.465	34.695	1.20208
54.5	33.565	0.435	34.655	1.15258
54.7	33.57	0.5	34.655	1.11016
54.8	33.61	0.41	34.755	1.16673
55.0	33.86	0.19	35.27	0.92631
55.2	34.11	0.3	35.41	1.55563
55.3	34.315	0.215	35.515	1.58392
55.5	34.23	0.15	35.695	1.61927
55.7	34.335	0.115	35.575	1.80312
55.8	34.315	0.145	35.39	1.59099
56.0	34.655	0.025	35.24	1.0748
56.2	35.02	0.1	35.145	0.890955
56.3	35.155	0.115	35.28	0.643467
56.5	35.43	0.15	35.98	0.79196
56.7	35.51	0.21	35.895	1.59806
56.8	35.53	0.23	35.77	1.64756
57.0	35.55	0.08	35.775	1.49907
57.2	35.705	0.035	36.02	1.57685
57.3	35.84	0.02	36.23	1.83848
57.5	35.865	0.055	36.62	1.86676
57.7	35.835	0.025	36.73	2.40416
57.8	35.625	0.025	36.815	2.19203
58.0	35.525	0.055	36.865	2.26981
58.2	35.305	0.125	36.935	2.22739
58.3	35.215	0.085	36.925	2.15668
58.5	35.315	0.025	36.985	2.21324
58.7	35.2	0.01	37.1	2.18496
58.8	35.26	0.03	36.935	2.43245
59.0	35.18	0.2	36.92	2.5668
59.2	35.1	0.42	37.025	2.5173
59.3	35.095	0.385	37.095	2.26981
59.5	35.1	0.28	36.98	2.31224
59.7	34.82	0.3	36.86	2.39002
59.8	34.63	0.27	36.93	2.31931
60.0	34.58	0.19	36.93	2.12132
60.2	34.455	0.275	36.695	1.92333
60.3	34.51	0.57	36.76	2.01525
60.5	34.56	0.86	37.035	2.26274
60.7	34.48	0.95	36.87	2.59508
60.8	34.465	0.785	36.73	2.16375
61.0	34.59	0.38	36.71	2.1496
61.2	34.575	0.245	36.66	2.2486
61.3	34.56	0.27	36.635	2.26274
61.5	34.51	0.44	36.67	2.34052
61.7	34.71	0.73	36.495	2.81428
61.8	34.75	0.93	36.09	2.36881
62.0	34.895	1.025	36.18	2.37588
62.2	35.075	1.105	36.235	2.57387
62.3	35.06	1.05	36.375	2.70822
62.5	35.17	1.14	36.36	2.96278
62.7	35.58	1.21	36.135	2.54558
62.8	35.65	0.84	35.98	2.25567
63.0	35.645	0.785	36.04	2.07889
63.2	35.43	0.92	35.995	2.37588
63.3	35.32	0.97	35.915	2.39709
63.5	35.34	0.88	35.845	1.90212
63.7	35.25	0.86	35.95	1.57685
63.8	35.33	0.89	35.88	0.975807
64.0	35.33	1.13	35.87	0.537401
64.2	35.08	1.17	35.895	0.678823
64.3	34.945	0.965	36.12	0.827315
64.5	34.885	0.825	36.39	1.32936
64.7	34.85	0.73	36.51	1.62635
64.8	35.205	0.315	36.545	1.93747
65.0	35.62	0.18	36.625	2.35467
65.2	35.895	0.465	36.78	2.22739
65.3	35.92	0.73	36.845	2.84257
65.5	35.825	1.025	36.895	2.66579
65.7	35.775	1.195	36.845	2.49609
65.8	35.645	1.195	37	2.45366
66.0	35.58	1.01	36.975	2.64458
66.2	35.655	1.215	36.66	2.76479
66.3	36.095	0.865	36.79	2.71529
66.5	36.41	0.61	36.875	2.81428
66.7	36.47	0.24	36.79	2.87792
66.8	36.77	0.03	36.52	2.98399
67.0	36.745	0.105	36.265	2.60215
67.2	36.535	0.235	36.09	2.34052
67.3	36.59	0.27	36.16	2.26274
67.5	36.475	0.245	36.1	2.27688
67.7	36.305	0.475	36.04	1.86676
67.8	36.22	0.5	36.025	1.42836
68.0	36.065	0.395	36.175	1.22329
68.2	35.94	0.24	36.37	1.492
68.3	35.92	0.08	36.525	1.81019
68.5	35.96	0.01	36.225	1.71827
68.7	35.75	0.35	36.285	1.50614
68.8			36.35	1.68999
69.0			36.275	1.99404
69.2			36.175	2.10011
69.3			36.32	2.01525
69.5			36.285	1.9799
69.7
70.8

## Sheet: Fig. 1c
NT	T30	NT+CNO	T30+CNO
35.58	36.56	37.01	31.76
35.28	36.23	36.97	31.61
36.78	35.87	36.77	31.5
37.87	35.6	36.89	31.03
38.32	35.37	37.07	30.89
37.5	35.22	37.15	30.77
36.95	36.02	37.2	30.72
36.52	36.77	34.16	30.75
36.32	37.28	34.18	30.72
35.99	37.3	34.39	30.68
36.26	36.94	34.68	30.49
37.02	36.69	34.89	30.96
36.79	36.39	35.05	31.29
36.3	36.65	35.13	31.67
35.97	36.27	35.21	32.02
35.67	36.35	35.09	32.43
35.48	36.19	34.84	32.54
35.25	35.61	34.63	28.86
35.04	36.04	34.52	28.8
35.51	37.06	34.63	28.73
35.39	37.62	34.62	28.78
35.24	36.97	35.15	28.7
35.16	37.13	35.55	28.6
35.1	36.81	35.63	28.56
35.06	36.18	35.78	28.75
35.3	35.74	35.82	28.68
37.1	36.29	35.83	28.58
37.57	36.45	35.6	28.6
37.75	39.24	36.14	28.64
38.03	38.01	36.02	28.68
37.96	37.56	35.84	28.71
37.3	36.72	35.83	29.36
36.68	36.11	35.87	29.19
36.04	36.73	35.8	29.02
37.13	37.08	35.94	28.86
37.19	38.45	37.13	28.75
36.74	38.11	37.04	28.62
36.55	37.58	37.19	28.53
36.68	37.08	37.16	30.59
36.63	37.85	37.08	30.47
37.59	38.05	37.06	30.43
37.64	38.03	37.08	30.33
37.1		36.51	30.16
36.73		36.49	30.05
36.94		36.23	29.95
37.16		36.43
36.46		36.45
37.16		36.39
36.72		36.44
36.43
36.09
36.52
37.02
36.88

## Sheet: Fig. 1e-h
e			f			g			h
Infarction			Edema			Neuroligical Scores			Grip Strength
NT	HT30		NT	T30		NT	T30		NT	T30
57.3416	7.06674		18.4429	1.1217		2	0		41.8	69.1
60.3896	8.79581		21.8951	1.83246		3	1		39.8	81.2
66.5597	5.70059		24.3142	1.5983		2	1		55.9	70.9
42.7156	6.65434		19.0907	2.92123		2	0		50.8	76.3
52.6382	6.60515		25.9505	3.09612		2	1		57.3	88.2

## Sheet: Fig. 2a,b
a							b
CNO		Vglut2-Cre mice		n=3 mice			Physical cooling		Wild-type mice		n=3 mice
Time (h)	TBAT		Tcore				Time (h)	TBAT		Tcore
	AVG	STDEV	AVG	STDEV				AVG	STDEV	AVG	STDEV
0	35.6867	0.419325	35.5667	0.169214			0	36.545	0.00707107	36.38	0.226274
5	35.45	0.450333	35.6533	0.270062			5	36.515	0.0636396	36.375	0.205061
10	35.3333	0.473533	35.5733	0.397157			10	36.63	0.169706	36.2	0.0141421
15	34.97	0.141421	35.245	0.318198			15	36.735	0.304056	36.505	0.558614
20	34.875	1.11016	34.605	0.374767			20	36.2	0.353553	35.95	0.212132
25	33.7	0.282843	34.025	0.374767			25	35.57	0.46669	33.1	0.0141421
30	33.285	0.304056	33.135	0.233345			30	35.475	0.360624	32.795	0.403051
35	33.185	0.0353553	32.97	0.268701			35	35.305	0.176777	32.77	0.438406
40	32.96	0.0141421	32.71	0.905097			40	35.375	0.403051	32.435	0.445477
45	31.75	0.311127	31.705	0.898026			45	35.325	0.360624	32.35	0.46669
50	30.88	0.717565	31.06	0.786193			50	35.195	0.459619	32.09
55	30.48	0.670224	30.61	0.754255			55	33.755	0.643467	30.46	0.452548
60	30.1167	0.610027	30.46	0.837198			60	33.52	0.438406	29.855	0.13435
65	29.99	0.594054	30.1333	0.68821			65	33.09	0.0282843	29.715	0.205061
70	29.66	0.47697	30.1467	0.725006			70	33.04	0.438406	29.605	0.13435
75	29.7767	0.64221	29.9567	0.647328			75	32.87	0.989949	29.66	0.0141421

## Sheet: Fig. 2c-f
c						d								e
Numbers of Tremors/min						Norephinephine								Blood glucose
	C57BL/6J							C57BL/6J								C57BL/6J
NT	1.46341	0	1.13207			NT	20.2165	23.2636	27.8581	30.9626	28.3829			NT	8.1	8.5	9.1	8.9	7.9
HT33	14.4828	18.75	28.2353			HT33	33.2927	31.1964	32.5795	30.5146	31.321			HT33	9.5	7.4	7.7	10.2	6.6
HT29	52.3636	44	41.5385			HT29	37.5093	40.5508	35.2287	42.2493	39.015			HT29	13.5	12	17.5	19.5	20.3
		Vlgut2-Cre							Vlgut2-Cre								Vlgut2-Cre
NT	1.5	1.03448	0				21.3496	25.8909	22.3724	22.3524					6.5	6.6	8.5	8.6	9.1
HT30	0.983607	0	1.36364				17.9063	18.2689	25.0835	27.6821					8.4	9	7.3	11.5	8.6
f
Respiration rate (Breath/min)
C57BL/6J mice			Vglut2-Cre mice	C57BL/6J mice
Control	T33	T29	T30+CNO	DBS-4 V
150	260	266.667	50	137.413
140	235.714	300	83.0769	140
135	267.692	317.143	112.5	110
150	257.143	292.5	77.1429	110
144	257.143	262.5	112.5	120
140	240	292.5	97.5	100

## Sheet: Fig. 2g-i
g															h													i
VO2															RER													Heat
	Central					Surface cooling										Central					Surface cooling								Central					Surface cooling
0	5.38	4.956	4.841	5.097	4.874	5.081	4.91	5.647	5.134	5.798					0	0.474535	0.475989	0.491634	0.481852	0.469019	0.499311	0.523422	0.50363	0.512076	0.504484			0	0.6	0.6	0.6	0.6	0.6	0.6	0.6	0.6	0.6	0.6
13	5.387	5.234	5.004	5.34	4.959	5.417	4.865	5.658	5.379	6.011					13	0.487284	0.488345	0.4996	0.46779	0.476104	0.511169	0.526413	0.525981	0.517197	0.511396			13	0.6	0.7	0.6	0.6	0.6	0.6	0.6	0.6	0.6	0.6
26	5.072	4.851	4.662	5.323	4.83	5.225	4.501	5.595	5.512	5.687					26	0.497437	0.498248	0.512012	0.501973	0.494824	0.528421	0.41102	0.513137	0.529572	0.531739			26	0.6	0.6	0.6	0.6	0.6	0.6	0.5	0.6	0.7	0.6
39	4.998	4.771	4.247	5.172	4.271	5.112	4.457	5.442	5.28	5.063					39	0.502601	0.496332	0.508359	0.49884	0.486069	0.523865	0.391743	0.497795	0.5375	0.542959			39	0.6	0.6	0.6	0.6	0.5	0.6	0.5	0.7	0.6	0.5
52	4.737	4.812	4.832	5.14	4.362	4.647	4.366	5.555	4.798	4.847					52	0.522905	0.496467	0.518833	0.505447	0.486703	0.561007	0.437013	0.513771	0.545644	0.413245			52	0.5	0.6	0.6	0.6	0.5	0.5	0.5	0.7	0.7	0.5
65	4.889	4.715	4.896	4.828	4.828	4.621	5.049	4.888	4.798	4.737					65	0.520965	0.506257	0.445261	0.523198	0.494822	0.561134	0.385027	0.587357	0.550855	0.40722			65	0.6	0.5	0.6	0.5	0.6	0.5	0.6	0.6	0.6	0.6
78															78													78
91															91													91
104															104													104
117															117													117
130															130													130
143	4.144	2.119	3.869	3.402	3.344	2.973	3.808	3.433	3.118	3.104					143	0.516	0.475	0.524	0.548	0.493	0.484	0.492	0.488	0.457	0.452			143	0.5	0.3	0.5	0.4	0.4	0.4	0.5	0.4	0.4	0.4
156	3.42	2.552	3.038	2.725	2.633	3.488	4.803	4.609	3.218	3.433					156	0.52	0.479	0.515	0.53	0.479	0.47	0.468	0.459	0.441	0.438			156	0.4	0.3	0.4	0.3	0.3	0.4	0.6	0.6	0.4	0.4
169	2.306	2.166	1.925	1.951	2.361	3.377	4.585	4.737	2.886	3.354					169	0.486	0.443	0.492	0.473	0.434	0.448	0.448	0.44	0.44	0.447			169	0.3	0.3	0.3	0.2	0.3	0.4	0.6	0.6	0.4	0.4
182	2.405	1.815	1.53	1.602	2.168	3.037	4.479	4.421	2.547	3.35					182	0.449	0.424	0.445	0.456	0.451	0.473	0.459	0.454	0.45	0.461			182	0.3	0.2	0.2	0.2	0.3	0.4	0.5	0.6	0.3	0.4
195	2.291	1.7	1.483	1.506	2.272	3.067	4.971	4.485	2.454	3.694					195	0.47	0.455	0.466	0.494	0.445	0.469	0.465	0.461	0.441	0.46			195	0.3	0.2	0.2	0.2	0.3	0.4	0.6	0.6	0.3	0.5
208	1.971	1.577	1.464	1.69	2.07	3.864	4.685	4.078	2.464	4.328					208	0.442	0.466	0.465	0.48	0.428	0.48	0.444	0.432	0.449	0.457			208	0.2	0.2	0.2	0.2	0.2	0.5	0.6	0.5	0.3	0.5
221	2.111	1.565	1.472	1.909	2.106	4.254	4.722	4.023	2.938	4.365					221	0.42	0.446	0.442	0.43	0.413	0.459	0.445	0.438	0.471	0.459			221	0.2	0.2	0.2	0.2	0.3	0.5	0.6	0.5	0.4	0.5
234	2.553	1.578	1.452	1.972	2.285	4.18	4.08	4.061	4.099	4.416					234	0.473	0.472	0.459	0.42	0.41	0.453	0.447	0.44	0.482	0.456			234	0.3	0.2	0.2	0.2	0.3	0.5	0.5	0.5	0.6	0.5
247	2.343	1.593	1.312	1.993	1.967	4.016	4.674	3.8	5.21	4.373					247	0.452	0.452	0.461	0.442	0.429	0.447	0.455	0.44	0.48	0.447			247	0.3	0.2	0.2	0.2	0.2	0.5	0.6	0.5	0.7	0.5
260	2.243	1.725	1.308	1.945	1.9	4.219	4.249	3.827	5.167	4.306					260	0.456	0.442	0.464	0.428	0.455	0.454	0.456	0.443	0.477	0.445			260	0.3	0.2	0.2	0.2	0.2	0.5	0.5	0.5	0.7	0.5
273	1.905	1.678	1.406	1.865	2.231	3.961	3.757	4.049	4.475	4.302					273	0.453	0.435	0.479	0.422	0.44	0.441	0.471	0.434	0.474	0.451			273	0.2	0.2	0.2	0.2	0.3	0.5	0.5	0.5	0.6	0.5
286	1.926	1.609	1.628	1.849	1.936	4.09	3.57	4.679	4.075	4.518					286	0.434	0.434	0.453	0.43	0.423	0.456	0.481	0.457	0.473	0.454			286	0.2	0.2	0.2	0.2	0.2	0.5	0.4	0.6	0.5	0.6
299	1.959	1.558	1.339	1.814	1.807	4.01	3.622	4.069	3.872	4.389					299	0.433	0.437	0.449	0.428	0.441	0.451	0.493	0.451	0.473	0.448			299	0.2	0.2	0.2	0.2	0.2	0.5	0.4	0.5	0.5	0.5
312	1.843	1.502	1.355	1.736	1.892	3.548	3.713	3.591	3.728	4.364					312	0.467	0.462	0.452	0.465	0.457	0.464	0.488	0.452	0.478	0.451			312	0.2	0.2	0.2	0.2	0.2	0.5	0.5	0.5	0.5	0.5
325	2.03	1.439	1.595	1.789	1.7	3.572	3.731	3.514	3.707	4.432					325	0.428	0.456	0.43	0.448	0.448	0.453	0.49	0.453	0.464	0.436			325	0.2	0.2	0.2	0.2	0.2	0.5	0.5	0.4	0.5	0.5
338	2.781	1.524	1.335	1.897	1.746	3.58	4.094	3.379	3.61	4.229					338	0.43	0.417	0.439	0.412	0.434	0.473	0.502	0.46	0.472	0.451			338	0.3	0.2	0.2	0.2	0.2	0.5	0.5	0.4	0.5	0.5
351	2.292	1.419	1.259	1.782	1.714	4.023	4.543	3.376	3.609	4.8					351	0.437	0.451	0.478	0.457	0.442	0.465	0.503	0.463	0.474	0.447			351	0.3	0.2	0.2	0.2	0.2	0.5	0.6	0.4	0.5	0.6
364	2.45	1.441	1.321	1.741	1.694	4.372	3.68	4.454	3.986	4.338					364	0.464	0.456	0.487	0.445	0.455	0.477	0.504	0.485	0.49	0.449			364	0.3	0.2	0.2	0.2	0.2	0.6	0.5	0.6	0.5	0.5
377	2.038	1.458	1.712	1.852	1.778	4.142	3.675	3.775	3.742	4.258					377	0.448	0.446	0.448	0.447	0.457	0.48	0.501	0.464	0.483	0.441			377	0.2	0.2	0.2	0.2	0.2	0.5	0.5	0.5	0.5	0.5
390	2.402	1.765	1.341	1.646	2.076	3.317	4.764	4.176	3.466	3.988					390	0.452	0.459	0.476	0.468	0.43	0.483	0.514	0.463	0.496	0.439			390	0.3	0.2	0.2	0.2	0.2	0.4	0.6	0.5	0.5	0.5
403	2.139	1.629	1.258	1.699	1.815	3.125	5.444	5.723	4.017	3.881					403	0.418	0.435	0.465	0.468	0.454	0.481	0.51	0.47	0.496	0.449			403	0.2	0.2	0.2	0.2	0.2	0.4	0.7	0.7	0.5	0.5
416	1.846	1.481	1.338	1.534	1.64	3.509	5.536	4.412	4.285	3.992					416	0.438	0.467	0.484	0.482	0.443	0.483	0.522	0.472	0.492	0.44			416	0.2	0.2	0.2	0.2	0.2	0.5	0.7	0.6	0.6	0.5
429	1.945	1.624	1.412	1.633	1.6	3.456	5.122	4.871	3.66	4.369					429	0.44	0.419	0.457	0.447	0.453	0.462	0.536	0.473	0.491	0.451			429	0.2	0.2	0.2	0.2	0.2	0.4	0.6	0.6	0.5	0.5
442	2.013	1.681	1.298	1.816	2.167	4.243	3.667	4.985	3.615	4.348					442	0.424	0.456	0.463	0.439	0.408	0.477	0.523	0.484	0.473	0.437			442	0.2	0.2	0.2	0.2	0.3	0.5	0.5	0.6	0.5	0.5
455	2.881	1.658	1.46	1.582	1.671	3.474	4.626	4.478	3.468	3.843					455	0.457	0.449	0.455	0.448	0.46	0.486	0.523	0.506	0.485	0.442			455	0.3	0.2	0.2	0.2	0.2	0.4	0.6	0.6	0.5	0.5
468	2.318	1.492	1.37	1.59	1.571	3.356	5.264	5.938	3.628	3.884					468	0.439	0.425	0.456	0.453	0.42	0.481	0.526	0.504	0.484	0.431			468	0.3	0.2	0.2	0.2	0.2	0.4	0.7	0.8	0.5	0.5
481	1.999	1.53	1.277	1.531	1.66	3.469	4.517	4.346	3.102	4.019					481	0.426	0.445	0.46	0.461	0.447	0.491	0.537	0.513	0.504	0.448			481	0.2	0.2	0.2	0.2	0.2	0.4	0.6	0.6	0.4	0.5
494	2.786	1.584	1.392	1.64	1.743	3.217	3.415	5.794	3.378	4.802					494	0.449	0.443	0.451	0.46	0.45	0.494	0.542	0.51	0.494	0.449			494	0.3	0.2	0.2	0.2	0.2	0.4	0.4	0.8	0.5	0.6
507	2.196	1.83	1.518	1.778	1.774	4.407	4.065	5.758	4.012	4.525					507	0.444	0.437	0.465	0.433	0.441	0.504	0.537	0.53	0.498	0.457			507	0.3	0.2	0.2	0.2	0.2	0.6	0.5	0.8	0.5	0.6
520	2.34	1.692	1.35	1.84	1.816	3.783	4.66	5.177	5.095	3.935					520	0.48	0.471	0.485	0.455	0.444	0.519	0.546	0.523	0.51	0.454			520	0.3	0.2	0.2	0.2	0.2	0.5	0.6	0.7	0.7	0.5
533	2.694	2.042	1.437	1.763	1.919	3.069	3.666	5.925	4.437	3.828					533	0.454	0.405	0.447	0.455	0.432	0.509	0.535	0.519	0.514	0.444			533	0.3	0.2	0.2	0.2	0.2	0.4	0.5	0.8	0.6	0.5
546	2.331	2.513	1.689	2.006	2.519	2.928	4.267	4.982	3.703	3.717					546	0.441	0.433	0.417	0.404	0.435	0.499	0.538	0.514	0.51	0.448			546	0.3	0.3	0.2	0.2	0.3	0.4	0.5	0.6	0.5	0.5
559	2.768	2.773	1.64	2.182	2.104	3.496	4.654	5.665	4.17	4.357					559	0.461	0.464	0.446	0.438	0.395	0.492	0.539	0.516	0.511	0.455			559	0.3	0.3	0.2	0.3	0.2	0.5	0.6	0.7	0.6	0.5
572	3.335	2.773	1.803	2.016	2.453	4.128	3.767	6.087	3.676	5.066					572	0.459	0.467	0.45	0.446	0.446	0.508	0.55	0.524	0.515	0.455			572	0.4	0.3	0.2	0.2	0.3	0.5	0.5	0.8	0.5	0.6
585	3.141	2.532	1.813	1.869	2.255	3.79	3.572	5.613	3.424	4.584					585	0.452	0.442	0.448	0.431	0.423	0.509	0.549	0.532	0.53	0.465			585	0.4	0.3	0.2	0.2	0.3	0.5	0.4	0.7	0.5	0.6
598	2.646	2.677	1.757	2.082	2.377	4.306	4.505	5.645	3.743	3.954					598	0.449	0.464	0.429	0.419	0.439	0.529	0.552	0.515	0.538	0.467			598	0.3	0.3	0.2	0.2	0.3	0.6	0.6	0.7	0.5	0.5
611	2.545	2.314	2.021	2.15	2.516	3.328	3.554	5.97	3.227	3.565					611	0.455	0.442	0.446	0.434	0.437	0.53	0.546	0.511	0.553	0.472			611	0.3	0.3	0.3	0.3	0.3	0.4	0.4	0.8	0.4	0.4
624	2.093	2.52	1.953	2.176	2.335	3.428	3.535	4.934	3.635	3.963					624	0.445	0.467	0.464	0.457	0.433	0.532	0.554	0.512	0.542	0.47			624	0.2	0.3	0.3	0.3	0.3	0.4	0.4	0.6	0.5	0.5
637	2.886	2.727	2.092	2.167	2.233	4.61	3.932	5.505	3.418	3.804					637	0.448	0.46	0.434	0.424	0.434	0.551	0.567	0.541	0.549	0.463			637	0.3	0.3	0.3	0.3	0.3	0.6	0.5	0.7	0.5	0.5
650	3.074	2.616	1.941	2.05	2.28	4.963	5.072	5.029	3.436	4.479					650	0.458	0.456	0.42	0.428	0.456	0.551	0.554	0.527	0.561	0.482			650	0.4	0.3	0.3	0.2	0.3	0.7	0.6	0.7	0.5	0.6
663	2.655	2.497	2.17	2.253	2.314	3.744	5.39	5.699	3.187	5.36					663	0.459	0.448	0.458	0.431	0.442	0.536	0.559	0.536	0.545	0.471			663	0.3	0.3	0.3	0.3	0.3	0.5	0.7	0.7	0.4	0.7
676	2.585	2.455	1.94	1.958	2.68	3.267	4.679	5.137	3.056	5.196					676	0.454	0.465	0.454	0.424	0.459	0.542	0.556	0.547	0.569	0.474			676	0.3	0.3	0.3	0.2	0.3	0.4	0.6	0.7	0.4	0.6
689	2.581	2.335	1.955	2.114	2.401	4.327	4.096	4.862	3.259	5.018					689	0.446	0.449	0.445	0.439	0.468	0.555	0.563	0.551	0.548	0.49			689	0.3	0.3	0.3	0.3	0.3	0.6	0.5	0.6	0.4	0.6
702	2.893	2.206	1.859	2.34	2.241	4.884	3.63	5.87	3.129	3.668					702	0.451	0.428	0.419	0.429	0.449	0.551	0.564	0.558	0.557	0.487			702	0.3	0.3	0.2	0.3	0.3	0.6	0.5	0.8	0.4	0.5
715	3.027	2.564	1.464	2.09	2.291	3.441	3.295	5.773	3.48	3.364					715	0.452	0.465	0.45	0.415	0.44	0.558	0.546	0.553	0.55	0.48			715	0.4	0.3	0.2	0.2	0.3	0.5	0.4	0.8	0.5	0.4
728	2.363	2.491	1.814	2.385	2.072	2.949	3.847	4.234	4.187	3.253					728	0.42	0.446	0.435	0.448	0.449	0.565	0.551	0.553	0.562	0.481			728	0.3	0.3	0.2	0.3	0.2	0.4	0.5	0.6	0.6	0.4
741	2.768	1.798	2.386	2.062	1.937	3.107	3.96	5.524	4.403	3.182					741	0.465	0.429	0.472	0.44	0.452	0.567	0.555	0.549	0.566	0.487			741	0.3	0.2	0.3	0.2	0.2	0.4	0.5	0.7	0.6	0.4
754	2.135	2.187	1.978	2.035	2.253	4.301	3.836	4.797	3.759	3.142					754	0.453	0.438	0.438	0.446	0.448	0.556	0.563	0.547	0.537	0.476			754	0.3	0.3	0.3	0.2	0.3	0.6	0.5	0.6	0.5	0.4
767	2.075	2.407	1.671	2.189	2.089	4.782	3.746	5.133	3.291	4.302					767	0.422	0.439	0.422	0.432	0.438	0.55	0.547	0.552	0.528	0.51			767	0.2	0.3	0.2	0.3	0.3	0.6	0.5	0.7	0.4	0.5
780	2.301	2.141	1.766	2.03	2.143	3.503	4.547	5.403	3.021	4.914					780	0.457	0.462	0.447	0.448	0.475	0.558	0.566	0.552	0.514	0.515			780	0.3	0.3	0.2	0.2	0.3	0.5	0.6	0.7	0.4	0.6
793	1.959	2.298	2.217	2.067	2.01	3.048	4.697	5.547	3.057	5.067					793	0.449	0.456	0.476	0.433	0.445	0.563	0.561	0.534	0.492	0.527			793	0.2	0.3	0.3	0.2	0.2	0.4	0.6	0.7	0.4	0.6
806	2.176	2.325	1.721	2.325	1.775	2.975	3.701	5.627	3.061	4.152					806	0.439	0.469	0.444	0.444	0.457	0.558	0.569	0.544	0.491	0.534			806	0.3	0.3	0.2	0.3	0.2	0.4	0.5	0.7	0.4	0.5
819	1.999	2.209	1.571	2.196	2.139	3.073	3.309	5.286	3.11	3.555					819	0.431	0.445	0.464	0.432	0.458	0.547	0.557	0.536	0.491	0.538			819	0.2	0.3	0.2	0.3	0.3	0.4	0.4	0.7	0.4	0.4
832	1.996	2.277	1.537	2.15	2.005	4.596	4.154	5.052	4.343	3.433					832	0.42	0.462	0.46	0.439	0.439	0.557	0.563	0.55	0.506	0.542			832	0.2	0.3	0.2	0.3	0.2	0.6	0.5	0.7	0.6	0.4
845	1.958	2.29	1.786	2.339	2.233	4.832	3.591	5.693	3.782	4.39					845	0.428	0.458	0.434	0.438	0.44	0.562	0.558	0.547	0.513	0.535			845	0.2	0.3	0.2	0.3	0.3	0.6	0.4	0.7	0.5	0.5
858	1.912	2.234	1.951	2.182	1.818	4.833	4.23	5.722	3.237	4.883					858	0.438	0.453	0.432	0.43	0.454	0.569	0.557	0.552	0.531	0.551			858	0.2	0.3	0.3	0.3	0.2	0.6	0.5	0.8	0.4	0.6
871	1.939	2.283	1.866	2.078	1.71	3.537	5.156	5.793	3.495	5.102					871	0.433	0.484	0.468	0.45	0.485	0.567	0.572	0.548	0.526	0.548			871	0.2	0.3	0.2	0.3	0.2	0.5	0.6	0.8	0.5	0.6
884	1.927	2.02	1.865	2.027	1.814	3.043	4.534	6.026	3.764	5.293					884	0.45	0.454	0.43	0.438	0.468	0.567	0.571	0.551	0.526	0.556			884	0.2	0.2	0.2	0.2	0.2	0.4	0.6	0.8	0.5	0.7
897	1.752	2.25	1.625	2.152	1.63	3.916	3.703	5.106	4.71	5.34					897	0.477	0.479	0.435	0.45	0.48	0.573	0.573	0.558	0.539	0.567			897	0.2	0.3	0.2	0.3	0.2	0.5	0.5	0.7	0.6	0.7
910	1.731	1.905	1.442	2.084	1.721	3.749	3.261	5.359	4.82	5.431					910	0.477	0.466	0.483	0.463	0.464	0.563	0.559	0.543	0.54	0.563			910	0.2	0.2	0.2	0.3	0.2	0.5	0.4	0.7	0.7	0.7
923	2.228	2.072	1.748	2.4	1.636	3.962	3.773	5.088	3.67	5.429					923	0.439	0.45	0.444	0.465	0.47	0.575	0.566	0.533	0.546	0.565			923	0.3	0.3	0.2	0.3	0.2	0.5	0.5	0.7	0.5	0.7
936	1.667	1.923	1.482	1.839	1.831	4.176	4.619	5.756	3.129	5.534					936	0.463	0.483	0.489	0.447	0.448	0.58	0.564	0.535	0.549	0.569			936	0.2	0.2	0.2	0.2	0.2	0.6	0.6	0.8	0.4	0.7
949	1.607	2.249	1.404	1.994	1.592	3.858	4.021	5.707	4.049	5.437					949	0.437	0.439	0.441	0.423	0.463	0.558	0.562	0.534	0.548	0.578			949	0.2	0.3	0.2	0.2	0.2	0.5	0.5	0.7	0.6	0.7
962	1.634	2.141	1.83	2.004	1.603	4.363	3.286	5.188	3.503	4.739					962	0.475	0.492	0.456	0.479	0.479	0.582	0.566	0.54	0.56	0.582			962	0.2	0.3	0.2	0.2	0.2	0.6	0.4	0.7	0.5	0.6
975	1.746	1.995	1.415	1.831	2.181	4.442	3.442	5.364	3.374	3.793					975	0.436	0.483	0.474	0.442	0.477	0.584	0.564	0.528	0.553	0.573			975	0.2	0.2	0.2	0.2	0.3	0.6	0.4	0.7	0.5	0.5
988	1.715	2.217	1.324	2.1	3.09	3.268	4.189	5.343	4.045	3.39					988	0.464	0.463	0.474	0.444	0.469	0.569	0.562	0.537	0.573	0.579			988	0.2	0.3	0.2	0.3	0.4	0.4	0.5	0.7	0.6	0.4
1001	2.071	2.355	1.229	2.005	2.658	2.711	4.281	5.001	3.811	3.525					1001	0.439	0.452	0.475	0.442	0.473	0.572	0.571	0.535	0.56	0.552			1001	0.2	0.3	0.2	0.2	0.3	0.4	0.5	0.7	0.5	0.4
1014	2.127	2.367	1.57	2.007	2.64	2.922	3.622	5.627	3.646	5.034					1014	0.421	0.476	0.445	0.429	0.485	0.572	0.569	0.533	0.57	0.574			1014	0.2	0.3	0.2	0.2	0.3	0.4	0.5	0.7	0.5	0.6
1027	2.017	1.931	1.567	2.138	1.931	4.639	3.269	5.537	4.104	5.443					1027	0.43	0.483	0.457	0.448	0.45	0.564	0.557	0.522	0.583	0.587			1027	0.2	0.2	0.2	0.3	0.2	0.6	0.4	0.7	0.6	0.7
1040	1.991	1.364	1.042	1.982	1.607	4.811	4.378	5.411	4.337	4.986					1040	0.438	0.53	0.496	0.493	0.479	0.583	0.56	0.539	0.58	0.577			1040	0.2	0.2	0.1	0.2	0.2	0.6	0.5	0.7	0.6	0.6
1053	1.874	1.364	1.065	1.997	1.264	4.055	4.999	5.261	3.778	5.458					1053	0.451	0.461	0.438	0.44	0.442	0.557	0.553	0.523	0.562	0.586			1053	0.2	0.2	0.1	0.2	0.2	0.5	0.6	0.7	0.5	0.7
1066	1.852	1.476	1.349	2.488	1.008	3.109	4.785	4.06	3.362	5.855					1066	0.457	0.477	0.459	0.472	0.482	0.567	0.566	0.523	0.546	0.579			1066	0.2	0.2	0.2	0.3	0.1	0.4	0.6	0.5	0.5	0.7
1079	1.474	1.731	1.162	2.163	1.101	2.726	4.148	3.287	3.353	5.919					1079	0.472	0.471	0.464	0.462	0.484	0.578	0.581	0.511	0.525	0.577			1079	0.2	0.2	0.2	0.3	0.1	0.4	0.5	0.4	0.5	0.7
1092	1.651	1.708	1.137	1.733	1.064	3.041	3.346	3.283	3.253	5.666					1092	0.447	0.469	0.449	0.469	0.517	0.597	0.589	0.507	0.515	0.589			1092	0.2	0.2	0.1	0.2	0.1	0.4	0.4	0.4	0.4	0.7
1105	1.579	1.457	1.165	1.579	1.472	4.492	4.038	3.219	3.513	5.682					1105	0.447	0.448	0.465	0.48	0.452	0.569	0.554	0.475	0.49	0.576			1105	0.2	0.2	0.2	0.2	0.2	0.6	0.5	0.4	0.5	0.7
1118	1.648	1.365	1.109	1.852	1.439	5.489	3.57	3.783	3.771	5.668					1118	0.426	0.436	0.459	0.429	0.449	0.573	0.551	0.483	0.48	0.575			1118	0.2	0.2	0.1	0.2	0.2	0.7	0.4	0.5	0.5	0.7
1131	1.51	1.427	1.121	1.451	1.395	5.203	3.485	3.319	3.71	5.27					1131	0.46	0.45	0.455	0.466	0.455	0.582	0.564	0.472	0.494	0.586			1131	0.2	0.2	0.1	0.2	0.2	0.7	0.4	0.4	0.5	0.7
1144	1.59	1.383	1.15	1.665	1.371	5.116	3.965	3.323	3.649	5.545					1144	0.45	0.461	0.469	0.466	0.482	0.589	0.558	0.479	0.507	0.588			1144	0.2	0.2	0.2	0.2	0.2	0.7	0.5	0.4	0.5	0.7
1157	1.718	1.539	1.009	1.597	1.481	4.889	4.505	3.28	3.787	5.433					1157	0.453	0.481	0.508	0.497	0.488	0.587	0.569	0.486	0.488	0.572			1157	0.2	0.2	0.1	0.2	0.2	0.6	0.6	0.4	0.5	0.7
1170	1.744	1.407	1.029	1.601	1.805	5.045	4.739	3.245	3.725	5.416					1170	0.459	0.478	0.475	0.46	0.441	0.582	0.558	0.45	0.488	0.57			1170	0.2	0.2	0.1	0.2	0.2	0.7	0.6	0.4	0.5	0.7
1183	1.695	1.596	1.086	1.735	1.404	5.156	4.003	3.093	3.687	5.291					1183	0.458	0.461	0.486	0.44	0.473	0.578	0.557	0.464	0.482	0.58			1183	0.2	0.2	0.1	0.2	0.2	0.7	0.5	0.4	0.5	0.7
1196	1.806	1.396	1.094	1.874	1.625	5.265	3.541	5.39	3.585	5.003					1196	0.438	0.491	0.494	0.482	0.461	0.573	0.556	0.495	0.49	0.577			1196	0.2	0.2	0.1	0.2	0.2	0.7	0.4	0.7	0.5	0.6
1209	1.709	1.488	1.281	1.773	1.667	4.825	3.824	5.661	3.372	4.463					1209	0.45	0.45	0.444	0.458	0.436	0.565	0.532	0.481	0.491	0.577			1209	0.2	0.2	0.2	0.2	0.2	0.6	0.5	0.7	0.5	0.6

## Sheet: Fig. 3d,e
d
Voltage
DBS-4v						Control						DBS-1v						DBS-2v						DBS-3v
36.78	36.26	36.63	36.7	37.73	37.09	36.73	36.87	36.82	36.89	36.82		37.06	37.11	36.98	37.09	37.23	37.19	36.92	36.97	36.51	36.21	36.9	36.17	37.14	37.35	37.09	37.35	37.09
36.87	36.21	36.78	36.7	37.78	37.04	36.82	36.82	37.02	36.92	37.02		37.11	37.07	36.92	37.19	37.23	37	36.9	37.07	36.75	36.17	36.95	36.39	37.14	37.3	37	37.26	37.04
36.92	36.17	36.36	36.41	37.78	36.6	36.97	37.21	36.73	37.26	37.21		37.04	36.95	37	37.14	37.14	37.38	36.95	37.4	36.7	36.26	36.85	36.24	37.09	37.26	37.14	37.3	37
36.82	36.26	36.36	36.6	37.78	36.77	37.02	36.87	36.82	37.35	37.3		37	37.16	37	37.09	37.23	37.28	36.9	37.45	36.75	36.46	36.95	36.34	37.23	37.21	37.09	37.26	37.04
36.82	36.26	36.31	36.95	37.83	36.8	36.92	36.63	36.92	37.4	37.21		36.95	37.21	37.16	37.14	37.33	37.28	37.21	37.45	36.65	36.56	37	36.34	37.38	37.26	37.14	37.26	37.14
36.46	36.11	36.31	36.95	37.73	36.75	36.82	36.97	36.8	37.21	37.07		37.16	37.21	37.21	37.19	37.45	37.09	37.26	37.4	36.65	36.6	36.95	36.58	37.38	37.35	36.95	37.35	37.14
36.41	35.95	36.17	36.75	37.69	36.31	36.78	36.82	36.92	37.16	36.97		36.95	37.54	37.3	37.21	37.33	37	37.21	37.4	36.75	36.6	36.9	36.53	37.47	37.35	36.95	37.21	37.09
35.92	35.76	36.07	36.56	37.54	35.76	36.78	36.58	36.56	37.07	36.87		36.95	37.45	37.4	37.26	37.4	37.09	37.21	37.35	36.75	36.56	36.95	35.97	37.33	37.35	36.56	37.16	37.14
35.88	35.65	35.5	36.02	37.54	35.47	37.02	36.68	36.75	36.92	36.87		37.04	37.26	37.3	36.8	37.19	37	37.19	37.35	36.8	36.65	37	35.54	37	37.16	36.46	37.26	37.14
35.52	35.46	35.04	35.47	37.21	34.92	36.92	36.57	36.65	36.97	36.92		37	37.07	37.07	37.04	37	37.04	37.14	37.4	36.75	36.56	36.9	35.69	36.75	36.95	36.51	37.35	36.9
35.14	35.15	34.75	34.95	36.9	34.39	37.4	36.31	37.11	36.78	36.92		36.95	36.85	37.07	37.04	36.95	37.04	37.19	37.3	36.65	36.46	36.75	35.64	36.65	36.85	36.51	37.35	36.95
35.19	34.95	34.46	34.63	36.56	34.24	37.07	36.07	37.26	36.82	36.97		36.85	36.7	37.16	37	37.04	37	37.28	37.3	36.75	36.31	36.9	35.73	36.7	37.11	36.36	37.4	36.85
34.9	34.7	34.26	34.58	36.51	33.78	37.02	36.17	37.11	36.97	37.02		36.7	36.65	37.21	37.04	37.19	36.9	37.33	37.07	36.8	36.26	36.7	35.88	36.95	37.45	36.07	37.35	36.95
34.51	34.68	34	34.29	36.51	33.45	37.26	36.21	37.04	36.92	37.02		36.75	36.65	37.21	36.85	37.14	37	37.42	36.97	36.8	36.26	37.14	35.97	36.92	37	36.36	37.35	36.65
34.09	34.39	33.61	34	36.56	33.16	36.97	36.31	37	36.82	37.02		36.9	36.65	37.11	36.85	37.09	36.95	37.38	36.78	36.8	36.26	37.14	36.63	36.92	37.09	36.17	37.35	36.56
33.76	34.19	33.9	33.9	36.51	32.82	37.07	36.22	36.95	37.02	36.73		36.85	36.65	37.09	36.9	37.19	36.95	37.38	36.63	36.8	36.26	37.23	36.17	36.82	36.65	36.07	37.3	36.51
33.8	33.71	33.71	33.66	36.26	32.65	37.02	36.12	36.7	36.97	36.68		36.9	36.56	37.19	37.04	37.14	36.9	37.69	36.73	36.8	36.12	36.85	36.78	36.6	36.46	36	37.16	36.46
33.85	33.35	33.42	33.45	35.92	32.46	37.3	35.97	36.7	37.02	36.68		37.09	36.56	37.3	37.09	36.95	36.9	36.7	36.78	36.75	36.17	36.9	36.78	36.36	36.36	35.95	37.02	36.51
33.9	33.02	33.38	33.21	35.73	32.51	37.16	36.12	36.87	36.87	36.53		36.95	36.6	37.21	37.21	36.9	36.95	36.9	36.97	36.7	36.17	36.65	36.78	36.36	36.56	35.8	36.95	36.51
33.9	32.97	33.38	33.11	35.71	32.56	36.7	36.17	36.73	36.82	36.51		36.95	36.51	37.45	37	36.95	37.04	36.95	36.92	36.7	36.07	36.8	36.82	36.65	36.07	35.8	36.85	36.56
34.14	32.92	33.28	32.97	35.42	32.65	37.26	36.31	36.6	36.87	36.58		36.9	36.51	37.19	36.9	36.8	37.28	36.9	36.97	36.7	36.07	37.14	36.68	36.6	35.97	35.9	36.85	36.51
e
frequency
	DBS-100hz					Control					DBS-40hz					DBS-130hz
-10	36.78	36.26	36.63	36.7	37.09	36.73	36.87	36.82	36.89	36.82	37.45	36.43	36.75	36.85	37.02	36.51	36.9	36.7	36.9	36.51
-9	36.78	36.21	36.63	36.7	37.14	36.98	36.82	36.88	36.92	36.82	37.33	36.36	36.78	36.85	37.07	36.6	37.07	36.6	36.85	36.65
-8	36.87	36.21	36.78	36.7	37.04	36.82	36.82	37.02	36.92	37.02	37.54	36.31	36.87	36.75	36.92	36.7	37.02	36.6	36.75	36.7
-7	36.92	36.21	36.43	36.55	36.8	36.82	36.92	37.26	36.97	37.16	37.45	36.26	36.97	36.8	36.6	36.9	37.02	36.6	36.7	36.8
-6	36.92	36.17	36.36	36.41	36.6	36.97	37.21	36.73	37.26	37.21	37.54	36.39	37.11	37.19	36.97	36.9	37.02	36.6	37.09	36.75
-5	36.87	36.26	36.17	36.41	36.51	37.02	37.26	36.87	37.16	37.26	37.54	36.31	37.26	37.35	37.07	36.9	37.02	36.56	36.95	36.7
-4	36.82	36.26	36.36	36.6	36.77	37.02	36.87	36.82	37.35	37.3	37.42	36.39	37.11	37.35	37.11	36.85	37.07	36.51	37	36.7
-3	36.97	36.21	36.31	36.87	36.71	36.97	36.73	36.92	37.5	37.26	37.28	36.31	37.07	37.21	37.21	37.09	36.56	36.36	37.14	36.75
-2	36.82	36.26	36.31	36.95	36.8	36.92	36.63	36.92	37.4	37.21	37.33	36.36	36.97	37.21	37.02	37.19	37.26	36.26	37.14	36.75
-1	36.7	36.17	36.36	36.93	36.9	36.82	36.92	36.92	37.26	37.16	37.54	36.26	36.92	37.04	37.02	37.04	37.45	36.21	37.09	36.9
0	36.46	36.11	36.31	36.95	36.75	36.82	36.97	36.8	37.21	37.07	37.54	36.39	36.87	37	37.11	37.14	37.35	36.31	37.04	37.07
1	36.56	35.89	36.31	36.82	36.56	36.82	36.92	37.16	37.16	36.97	37.4	36.63	36.78	36.8	37.21	37.19	37.35	36.26	37.14	37.07
2	36.41	35.95	36.17	36.75	36.31	36.78	36.82	36.92	37.16	36.97	37.35	36.48	36.97	36.85	37.21	37.09	37.21	36.07	37	37.02
3	36.31	35.95	36.12	36.63	36.26	36.73	36.73	36.8	37.16	36.92	37.11	36.58	36.92	36.75	36.92	36.95	36.92	36.26	36.95	37
4	35.92	35.76	36.07	36.56	35.76	36.78	36.58	36.56	37.07	36.87	36.78	36.58	36.6	36.56	36.97	36.75	36.51	35.97	36.75	36.7
5	35.97	35.76	35.69	36.23	35.42	36.82	36.53	36.56	36.92	36.82	36.63	36.43	36.68	36.51	37.02	36.6	36.26	35.73	36.7	36.21
6	35.88	35.65	35.5	36.02	35.47	37.02	36.68	36.75	36.92	36.87	36.39	36.39	36.12	36.26	37.16	36.6	35.83	35.69	36.6	35.8
7	35.64	35.55	35.26	35.78	35.19	36.92	36.67	36.8	36.87	36.92	36.12	36.07	35.92	36.26	37	36.51	35.69	35.19	36.36	35.57
8	35.52	35.46	35.04	35.47	34.92	36.92	36.57	36.65	36.97	36.92	35.97	36.07	35.78	36.21	36.65	36.43	35.52	35.19	36.04	35.33
9	35.42	35.19	35	35.21	34.39	37.21	36.45	36.65	37.02	36.92	35.88	36.17	35.69	36.17	36.9	36.29	35.23	35.19	35.85	35.28
10	35.14	35.15	34.75	34.95	34.39	37.4	36.31	37.11	36.78	36.92	35.78	36.07	35.64	36.17	36.75	36.14	35.14	35.14	35.8	35.28
11	35.28	35.05	34.46	34.82	34.29	37.64	36.09	37.07	36.73	36.82	35.64	36.17	35.47	36.12	36.9	36.14	35.04	35.28	35.57	35.47
12	35.19	34.95	34.46	34.63	34.24	37.07	36.07	37.26	36.82	36.97	35.59	36.07	35.42	36.26	36.75	36.14	35	35.23	35.57	35.42
13	35.04	34.95	34.46	34.63	33.95	37.21	36.12	37.16	37.07	37.02	35.5	35.88	35.5	36.26	36.51	35.95	34.9	35	35.47	35.38
14	34.9	34.7	34.26	34.58	33.78	37.02	36.17	37.11	36.97	37.02	35.45	36.26	35.38	36.17	36.26	35.85	34.8	35	35.38	35.42
15	34.7	34.53	34.12	34.34	33.59	37.26	36.21	37.07	37.02	37.11	35.35	36.26	35.54	36	36.12	35.76	34.6	34.95	35.19	35.42
16	34.51	34.68	34	34.29	33.45	37.26	36.21	37.04	36.92	37.02	35.3	36.31	35.57	36.07	36.02	35.66	34.51	34.85	35.07	35.23
17	34.29	34.58	33.85	34.15	33.3	37.11	36.31	36.85	36.87	36.97	35.26	36.39	35.47	36.12	36.02	35.47	34.34	34.7	34.97	35.19
18	34.09	34.39	33.61	34	33.16	36.97	36.31	37	36.82	37.02	35.26	36.17	35.42	36.12	35.97	35.38	34.29	34.6	34.97	35.19
19	33.9	34.34	33.8	33.96	32.97	36.87	36.17	37.04	36.92	36.68	35.19	36.43	35.28	36.12	35.88	35.3	34.19	34.6	34.87	35.19
20	33.76	34.19	33.9	33.9	32.82	37.07	36.22	36.95	37.02	36.73	35.19	36.43	35.19	36.12	35.8	35.3	34.14	34.43	34.73	35.19
21	33.76	33.95	33.66	33.76	32.73	36.87	36.12	37.04	36.97	36.78	34.95	36.31	35.23	35.61	35.66	35.21	34.09	34.43	34.82	35.23
22	33.8	33.71	33.71	33.66	32.65	37.02	36.12	36.7	36.97	36.68	35	36.48	35.28	35.47	35.57	35.3	34.09	34.43	34.73	35.19
23	33.8	33.5	33.57	33.51	32.56	37.21	36.41	36.73	37.11	36.58	35	36.17	35.23	35.38	35.42	35.4	34.09	34.39	34.73	35.19
24	33.85	33.35	33.42	33.45	32.46	37.3	35.97	36.7	37.02	36.68	34.95	36.12	35.19	35.28	35.28	35.41	34.14	34.29	34.78	35.23
25	33.9	33.16	33.28	33.36	32.51	37.3	36.53	36.97	36.87	36.63	35	35.73	35.14	35.19	35.04	35.48	34.14	34.19	34.82	35.19
26	33.9	33.02	33.38	33.21	32.51	37.16	36.12	36.87	36.87	36.53	35	35.5	35.09	35.47	35.04	35.53	34.19	34.29	34.73	35.33
27	33.9	32.97	33.42	33.21	32.51	36.82	36.17	36.82	36.78	36.53	35.14	35.4	35.04	35.57	34.9	35.48	34.14	34.29	34.68	35.38
28	33.9	32.97	33.38	33.11	32.56	36.7	36.17	36.73	36.82	36.51	35.14	35.26	35.04	35.66	34.8	35.43	34.14	34.48	34.87	35.28
29	34.04	32.97	33.28	33.04	32.56	37.02	36.17	36.82	36.92	36.46	35.21	35.19	35.14	35.66	34.75	35.44	34.14	34.39	34.58	35.19
30	34.14	32.92	33.28	32.97	32.65	37.26	36.31	36.6	36.87	36.58	35.19	35	34.95	35.61	34.8	35.43	34.09	34.39	34.58	35.14

## Sheet: Fig. 3f,g
f							g
	Tcore							Tcore
Voltage	mouse 1	mouse 2	mouse 3	mouse 4	mouse 5		Frequency	mouse 1	mouse 2	mouse 3
1	36.85	36.65	37.09	36.9	37.19		0	36.95	37.02	36.73
1	36.85	36.6	37.19	36.95	37.19		0	37.04	36.97	36.78
1	36.9	36.56	37.19	37.04	37.14		0	36.7	36.97	36.68
1	36.75	36.56	37.26	36.8	37		0	36.73	37.11	36.58
1	37.09	36.56	37.3	37.09	36.95		0	36.7	37.02	36.68
1	37	36.6	37.3	37.21	37		0	36.97	36.87	36.63
1	36.95	36.6	37.21	37.21	36.9		0	36.87	36.87	36.53
1	36.95	36.56	37.3	37.09	37		0	36.82	36.78	36.53
1	36.95	36.51	37.45	37	36.95		0	36.73	36.82	36.51
1	36.9	36.51	37.3	36.95	36.85		0	36.82	36.92	36.46
1	36.9	36.51	37.19	36.9	36.8		0	36.6	36.87	36.58
2	36.95	37.38	36.63	36.8	36.26		40	35.19	36.12	35.8
2	36.95	37.54	36.68	36.8	36.21		40	35.23	35.61	35.66
2	36.9	37.69	36.73	36.8	36.12		40	35.28	35.47	35.57
2	37	36.56	36.78	36.75	36.17		40	35.23	35.38	35.42
2	36.9	36.7	36.78	36.75	36.17		40	35.19	35.28	35.28
2	37	36.92	36.82	36.75	36.17		40	35.14	35.19	35.04
2	36.95	36.9	36.97	36.7	36.17		40	35.09	35.47	35.04
2	37.19	36.9	36.73	36.7	36.12		40	35.04	35.57	34.9
2	37.04	36.95	36.92	36.7	36.07		40	35.04	35.66	34.8
2	37.45	36.95	36.97	36.7	36.12		40	35.14	35.66	34.75
2	37.28	36.9	36.97	36.7	36.07		40	34.95	35.61	34.8
3	37.23	36.17	36.82	36.65	36.07		100	33.9	33.9	32.82
3	37	36.73	36.7	36.46	35.85		100	33.66	33.76	32.73
3	36.85	36.78	36.6	36.46	36		100	33.71	33.66	32.65
3	36.8	36.78	36.51	36.41	35.95		100	33.57	33.51	32.56
3	36.9	36.78	36.36	36.36	35.95		100	33.42	33.45	32.46
3	36.65	36.78	36.36	36.46	35.9		100	33.28	33.36	32.51
3	36.65	36.78	36.36	36.56	35.8		100	33.38	33.21	32.51
3	36.6	36.78	36.65	36.21	35.8		100	33.42	33.21	32.51
3	36.8	36.82	36.65	36.07	35.8		100	33.38	33.11	32.56
3	36.7	36.87	36.7	36.12	35.85		100	33.28	33.04	32.56
3	37.14	36.68	36.6	35.97	35.9		100	33.28	32.97	32.65
4	33.76	34.19	33.9	33.9	32.82		130	34.43	34.73	35.19
4	33.76	33.95	33.66	33.76	32.73		130	34.43	34.82	35.23
4	33.8	33.71	33.71	33.66	32.65		130	34.43	34.73	35.19
4	33.8	33.5	33.57	33.51	32.56		130	34.39	34.73	35.19
4	33.85	33.35	33.42	33.45	32.46		130	34.29	34.78	35.23
4	33.9	33.16	33.28	33.36	32.51		130	34.19	34.82	35.19
4	33.9	33.02	33.38	33.21	32.51		130	34.29	34.73	35.33
4	33.9	32.97	33.42	33.21	32.51		130	34.29	34.68	35.38
4	33.9	32.97	33.38	33.11	32.56		130	34.48	34.87	35.28
4	34.04	32.97	33.28	33.04	32.56		130	34.39	34.58	35.19
4	34.14	32.92	33.28	32.97	32.65		130	34.39	34.58	35.14

## Sheet: Fig. 3h
h
	DBS-4V								Control
-10	36.26	36.63	36.7	37.09	36.33				36.73	36.87	36.82	36.89	36.82
-9	36.21	36.63	36.7	37.14	36.19				36.98	36.82	36.88	36.92	36.82
-8	36.21	36.78	36.7	37.04	36.04				36.82	36.82	37.02	36.92	37.02
-7	36.21	36.43	36.55	36.8	36.11				36.82	36.92	37.26	36.97	37.16
-6	36.17	36.36	36.41	36.6	35.97	36.59	36.54	36.07	36.97	37.21	36.73	37.26	37.21
-5	36.26	36.17	36.41	36.51	35.9	36.78	36.64	36.07	37.02	37.26	36.87	37.16	37.26
-4	36.26	36.36	36.6	36.77	34.9	36.53	36.64	36.17	37.02	36.87	36.82	37.35	37.3
-3	36.21	36.31	36.87	36.71	34.7	35.97	36.59	36.21	36.97	36.73	36.92	37.5	37.26
-2	36.26	36.31	36.95	36.8	34.41	36.07	36.19	36.31	36.92	36.63	36.92	37.4	37.21
-1	36.17	36.36	36.93	36.9	34.56	36.12	35.54	36.17	36.82	36.92	36.92	37.26	37.16
0	36.11	36.31	36.95	36.75	34.41	36.12	35.59	35.97	36.82	36.97	36.8	37.21	37.07
1	35.89	36.31	36.82	36.56	35.09	35.78	35.69	36.17	36.82	36.92	37.16	37.16	36.97
2	35.95	36.17	36.75	36.31	34.85	35.59	35.54	35.97	36.78	36.82	36.92	37.16	36.97
3	35.95	36.12	36.63	36.26	34.31	35.45	35.35	35.88	36.73	36.73	36.8	37.16	36.92
4	35.76	36.07	36.56	35.76	34.17	35.3	35.23	35.45	36.78	36.58	36.56	37.07	36.87
5	35.76	35.69	36.23	35.42	34.17	35.4	35.14	35.5	36.82	36.53	36.56	36.92	36.82
6	35.65	35.5	36.02	35.47	34.07	35.26	34.7	35.4	37.02	36.68	36.75	36.92	36.87
7	35.55	35.26	35.78	35.19	33.9	35.35	34.6	35.4	36.92	36.67	36.8	36.87	36.92
8	35.46	35.04	35.47	34.92	33.61	35.3	34.65	35.4	36.92	36.57	36.65	36.97	36.92
9	35.19	35	35.21	34.39	33.8	35.35	34.51	35.54	37.21	36.45	36.65	37.02	36.92
10	35.15	34.75	34.95	34.39	33.9	35.3	34.46	35.54	37.4	36.31	37.11	36.78	36.92
11	35.05	34.46	34.82	34.29	34.51	35.35	34.12	35.88	37.64	36.09	37.07	36.73	36.82
12	34.95	34.46	34.63	34.24	34.56	35.45	33.76	35.73	37.07	36.07	37.26	36.82	36.97
13	34.95	34.46	34.63	33.95	33.71	35.21	33.57	35.83	37.21	36.12	37.16	37.07	37.02
14	34.7	34.26	34.58	33.78	33.66	35.09	33.38	35.73	37.02	36.17	37.11	36.97	37.02
15	34.53	34.12	34.34	33.59	33.04	35.09	33.23	35.54	37.26	36.21	37.07	37.02	37.11
16	34.68	34	34.29	33.45	33.04	35.14	32.95	35.26	37.26	36.21	37.04	36.92	37.02
17	34.58	33.85	34.15	33.3	32.95	35	32.73	34.75	37.11	36.31	36.85	36.87	36.97
18	34.39	33.61	34	33.16	33	35	32.63	34.8	36.97	36.31	37	36.82	37.02
19	34.34	33.8	33.96	32.97	33.04	34.95	32.53	34.8	36.87	36.17	37.04	36.92	36.68
20	34.19	33.9	33.9	32.82	32.87	34.85	32.43	34.56	37.07	36.22	36.95	37.02	36.73
21	33.95	33.66	33.76	32.73	32.82	34.75	32.34	34.36	36.87	36.12	37.04	36.97	36.78
22	33.71	33.71	33.66	32.65	32.73	34.75	32.39	34.26	37.02	36.12	36.7	36.97	36.68
23	33.5	33.57	33.51	32.56	32.92	34.7	32.29	33.95	37.21	36.41	36.73	37.11	36.58
24	33.35	33.42	33.45	32.46	32.95	34.56	32.24	33.9	37.3	35.97	36.7	37.02	36.68
25	33.16	33.28	33.36	32.51	32.92	34.51	32.19	33.8	37.3	36.53	36.97	36.87	36.63
26	33.02	33.38	33.21	32.51	32.73	34.36	32.19	33.85	37.16	36.12	36.87	36.87	36.53
27	32.97	33.42	33.21	32.51	32.14	34.41	32.14	33.8	36.82	36.17	36.82	36.78	36.53
28	32.97	33.38	33.11	32.56	32.24	34.31	32.14	33.76	36.7	36.17	36.73	36.82	36.51
29	32.97	33.28	33.04	32.56	32.58	34.17	32.24	33.76	37.02	36.17	36.82	36.92	36.46
30	32.92	33.28	32.97	32.65	32.19	34	32.48	33.71	37.26	36.31	36.6	36.87	36.58
31	32.58	33.28	32.89	32.56	32.04	33.8	32.43	33.71	37.07	36.41	36.51	36.82	36.51
32	32.43	33.23	32.87	32.46	32.19	33.57	32.34	33.71	37.35	36.36	36.56	36.78	36.46
33	32.34	33.33	32.95	32.31	32.24	33.42	32.29	33.76	37.35	36.41	36.56	36.87	36.51
34	32.17	33.23	32.82	32.26	32.04	33.33	32.24	33.8	37.5	36.41	36.56	36.82	36.36
35	32.07	33.28	32.92	32.07	31.9	33.23	32.09	33.85	37.21	36.46	36.56	36.82	36.41
36	32.02	33.33	32.92	32.07	31.82	33.23	32.14	33.95	37.02	36.46	36.56	36.82	36.36
37	31.97	33.28	32.85	31.82	31.78	33.09	32.14	33.95	37.07	36.82	36.6	36.73	36.41
38	31.82	33.42	32.87	31.58	31.82	33.02	32.04	34	37.11	36.78	36.65	36.87	36.41
39	31.73	33.47	32.82	31.41	31.78	32.92	31.95	34	37.07	36.6	36.7	36.82	36.41
40	31.68	33.52	32.78	31.09	31.73	32.92	31.95	34.12	37.16	36.46	36.7	36.82	36.36
41	31.63	33.61	32.85	31.37	31.68	32.82	31.85	34.56	37.02	36.78	36.73	36.87	36.46
42	31.53	33.66	32.92	31.43	31.73	32.78	31.8	34.26	37.02	36.97	36.73	36.87	36.63
43	31.48	33.95	32.9	31.51	31.78	32.68	31.8	34.36	37.26	36.87	36.73	36.82	37.11
44	31.39	34.04	32.82	31.7	31.63	32.73	31.8	34.41	37.11	36.82	36.73	36.73	36.97
45	31.39	34.12	32.82	31.65	31.68	32.68	31.75	34.31	37.16	36.97	36.7	37.07	37.21
46	31.34	33.61	32.87	31.56	31.73	32.73	31.8	34.26	37.3	36.87	36.78	36.87	36.97
47	31.34	33.47	32.97	31.36	31.78	32.73	31.8	34.26	37.4	36.73	36.78	36.87	37.07
48	31.53	33.38	32.97	31.21	32.09	32.68	31.8	34.21	37.59	36.78	36.87	36.92	37.4
49	31.58	33.33	33	31.21	32.78	32.73	31.8	34.26	37.21	36.46	36.92	36.97	37.45
50	31.63	33.23	32.92	31.12	32.87	32.68	31.85	34.21	37.16	36.21	36.92	36.97	37.45
51	31.68	33.19	32.88	31.02	32.78	32.68	31.8	34.7	37.21	36.21	36.87	36.87	37.3
52	31.78	33.23	32.78	31.02	32.48	32.78	31.95	34.56	37.26	36.12	36.82	36.92	37.16
53	31.73	33.19	32.92	30.97	32.29	32.82	31.9	34.65	37.16	35.83	36.97	36.87	37.11
54	32.02	33.33	32.92	30.92	32.29	32.87	31.85	34.26	37.26	36.12	36.82	36.82	37.11
55	32.07	33.33	32.85	31.02	32.24	32.87	31.75	34.31	37.4	35.78	36.7	36.87	36.87
56	31.78	33.57	32.73	31.12	32.58	32.87	31.73	34.17	37.26	35.97	36.6	36.82	37.07
57	32.48	33.52	32.73	31.17	32.58	32.92	31.75	34.17	37.5	36.02	36.6	36.63	37.07
58	32.43	33.42	32.73	31.26	32.53	33.02	31.75	34.31	37.5	35.92	36.7	36.63	37.02
59	32.43	33.52	32.75	31.31	33.04	33.04	31.8	34.21	37.45	35.88	36.41	36.53	36.97
60	32.48	33.66	32.78	31.31	32.28	33.02	31.75	34.17	37.35	36.02	36.56	36.63	36.87
61	32.43	33.95	32.71	31.31	31.9	32.97	31.75	34.17	37.45	36.07	36.51	36.68	37.02
62	32.78	34	32.68	31.17	32.33	33.14	31.73	34.12	37.4	35.92	36.51	36.73	36.92
63	32.97	34.31	32.68	31.26	32.38	33.09	31.78	34.17	37.16	35.88	36.51	36.63	36.92
64	32.87	34.12	32.63	31.12	32.23	33.09	31.58	34	37.35	36.17	36.51	36.73	36.92
65	33.61	34.04	32.69	31.17	32.61	33.09			37.45	36.26	36.56	36.92	36.97
66	33.85	33.85	32.87	31.46	32.95	33.14			37.4	36.26	36.51	36.73	36.97
67	33.66	34.12	32.87	31.46	32.33	33.07			37.4	36.31	36.65	36.87	36.97
68	33.61	33.28	32.92	31.56	32.02	32.82			37.35	36.41	36.7	37.16	37.02
69	33.66	33.66	32.92	31.51	32.92	32.78			37.26	36.51	36.46	37.11	37.11
70	33.8	34.04	32.92	31.63	32.82	32.63			37.11	36.56	36.7	37.02	36.97
71	33.9	34.29	32.76	31.73	32.78	32.53			37.02	36.6	36.7	37.11	37.02
72	33.8	34.14	32.65	31.82	32.68	32.53			37.02	36.6	36.65	37.26	36.97
73	33.9	34	32.98	31.82	32.68	32.53			36.97	36.7	36.73	37.16	36.97
74	33.85	34	33.02	31.92	32.63	32.73			36.97	36.87	36.7	37.21	36.92
75	33.9	33.85	32.89	31.92	32.53	32.48			37.02	36.97	36.65	37.16	36.92
76	33.9	33.71	33.02	31.97	32.48	32.34			36.92	37.02	36.6	37.11	36.87
77	33.8	33.76	33	32.07	32.39	32.24			36.82	36.7	36.65	37.21	36.87
78	33.9	33.71	32.87	32.12	32.39	32.19			36.87	37.02	36.7	37.21	36.82
79	33.8	33.61	32.8	32.12	32.19	32.09			36.82	36.97	36.6	37.16	36.82
80	34.04	33.66	32.7	32.17	32.14	32.09			36.82	37.02	36.65	37.3	37.35
81	34.19	33.66	32.65	32.31	32.14	32.04			36.87	36.97	36.6	37.35	36.92
82	34.19	33.66	32.56	32.31	32.73	32.24			37.07	36.97	36.65	37.35	37.07
83	34.09	33.52	32.54	32.31	32.58	32.04			37.07	36.97	36.51	37.26	36.78
84	34.34	33.61	32.46	32.41	32.43	32.04			37.26	37.02	36.56	37.45	36.68
85	34.29	33.8	32.56	32.46	32.29	32.19			37.21	37.02	36.41	37.54	36.51
86	34.29	33.9	32.6	32.46	32.92	32.14			37.3	37.02	36.36	37.5	36.41
87	34.09	33.95	32.66	32.51	32.68	32			37.26	36.7	36.31	37.59	36.26
88	33.9	33.9	32.78	32.56	32.63	32.09			37.3	36.97	36.41	37.54	36.26
89	34.09	33.85	32.78	32.46	32.68	32			37.21	36.73	36.41	37.5	36.31
90	34.04	33.76	32.87	32.65	32.73	32.04			37.16	36.82	36.41	37.64	36.21
91	33.59	33.95	32.96	32.56	32.63	32.04			36.97	37.07	36.36	37.59	36.07
92	34.04	34.04	33.02	32.73	32.53	32.14			36.82	37.07	36.46	37.73	36.12
93	34.14	34.19	32.96	32.78	32.43	32.09			36.7	37.07	36.36	37.64	36.07
94	34.14	34.19	32.92	32.73	32.43	32.19			36.6	36.73	36.7	37.5	36.02
95	34.14	34.26	33.08	32.78	32.43	32.09			36.6	37.07	36.75	37.4	36.07
96	34	34.26	33.02	32.78	32.29	32.58			36.7	36.92	36.9	37.35	36.07
97	33.9	34.21	33.05	32.73	32.24	32.48			36.6	36.97	36.92	37.3	36.63
98	33.9	34.21	33.07	32.6	32.24	32.58			36.75	36.97	36.7	37.26	36.82
99	33.9	33.8	33.15	32.65	32.19	32.63			36.82	37.07	36.75	37.26	36.87
100	33.85	33.52	33.16	32.73	32.19	32.58			36.92	36.92	36.75	37.21	36.73
101	33.8	33.47	33.15	32.87	32.19	32.68			37.3	36.87	36.65	37.3	36.82
102	34.14	33.47	33.11	32.7	32.19	32.73			37.21	36.87	36.6	37.3	36.78
103	34.39	34.04	33.13	32.87	32.19	32.82			37.11	36.87	36.56	37.35	36.56
104	34.43	34.21	33.16	33.16	32.14	32.87			36.97	36.78	36.36	37.4	36.51
105	34.53	33.9	33.18	33.02	32.14	32.95			36.82	36.78	36.36	37.3	36.41
106	34.24	34.9	33.21	33.02	32.19	33.04			36.82	36.73	36.26	37.4	36.36
107	33.71	34.9	33.35	33.16	32.19	33.04			36.92	36.73	36.31	37.35	36.31
108	34.73	34.85	33.4	33.16	32.24	33.14			36.87	36.73	36.46	37.26	36.6
109	34.34	34.21	33.4	33.16	32.19	33.19			36.75	36.73	36.36	37.21	36.56
110	34.39	34.7	33.35	33.4	32.39	33.28			36.65	36.73	36.41	37.3	36.56
111	34.24	35.19	33.41	33.3	32.24	33.33			36.75	36.7	36.41	37.3	36.51
112	34.48	35	33.3	33.5	32.24	33.42			36.7	36.73	36.41	37.21	35.83
113	34.34	34.8	33.35	33.73	32.24	33.42			36.65	36.78	36.41	37.3	35.83
114	34.85	34.56	33.35	33.21	32.19	33.61			36.46	36.73	36.41	37.16	35.92
115	34.95	34.75	33.43	33.3	32.19	33.8			36.51	36.73	36.41	37.16	36.02
116	34.8	35	33.5	33.21	32.29	33.9			36.51	36.7	36.41	37.21	35.88
117	34.9	35.04	33.67	33.83	32.24	34.04			36.46	36.78	36.46	37.21	35.97
118	34.95	35.09	33.59	33.45	32.29	34.17			36.6	36.78	36.51	37.16	35.97
119	34.95	35.04	33.49	33.73	32.34	34.31			36.6	36.87	36.51	37.07	35.92
120	35.09	35.09	33.78	33.3	32.34	34.31			36.7	36.92	36.51	36.97	35.92
121	35	35.09	33.87	33.83	32.19	34.17			36.7	36.78	36.26	36.87	36.12
122	34.95	35.19	33.9	33.9	32.24	34.26			36.78	36.6	36.31	36.82	36.56
123	34.95	35.14	34.1	33.9	32.24	34.17			36.7	36.65	36.36	36.78	37.02
124	35	35.19	34	34.19	32.19	34.17			36.75	37.07	36.36	36.78	36.36
125	35.14	35.23	34.05	33.95	32.29	34.17			36.75	36.65	36.36	36.73	36.26
126	35.33	35.28	34.14	33.88	32.29	34.21			36.65	36.7	36.41	36.68	36.12
127	35.14	35.28	34.2	34.43	32.29	34.21			36.65	36.65	36.41	36.63	36.6
128	35.28	35.33	34.17	34.53	32.29	34.31			36.65	36.56	36.41	36.63	36.78
129	35.42	35.35	34.24	34.63	32.24	34.46			36.6	36.82	36.41	36.6	36.82
130	35.28	35.3	34.19	34.73	32.14	34.51			36.65	36.92	36.46	36.63	36.68
131	35.19	35.4	34.26	34.92	32.29	34.6			36.56	36.6	36.6	36.63	37.16
132	35.23	35.4	34.34	35.07	32.68	34.65			36.51	36.73	36.7	36.63	36.97
133	35.09	35.5	34.31	35.07	32.73	34.7			36.36	36.97	36.6	36.6	37.07
134	35.35	35.54	34.29	34.92	32.87	34.75			36.41	36.87	36.46	36.51	36.87
135	35.54	35.59	34.45	34.92	33	34.85			36.36	36.92	36.41	36.56	36.87
136	35.8	35.59	34.39	34.78	33.23	34.85			36.31	37.07	36.41	36.46	37.21
137	35.8	35.64	34.55	35	33.23	34.9			36.31	37.02	36.51	36.36	37.16
138	35.9	35.5	34.68	35.23	33.38	34.9			36.26	37.26	36.41	36.46	37.11
139	35.92	35.64	34.69	35.33	33.38	34.85			36.21	37.35	36.51	36.41	37.07
140	35.92	35.69	34.82	35.19	33.04	35			36.51	36.82	36.51	36.51	37.16
141	35.85	35.73	34.82	35.09		35.09			36.46	37.11	36.51	36.6	37.3
142	35.92	35.78	34.92	35		35.09			36.6	36.97	36.56	36.31	37.21
143	36.02	35.73	34.85	35.09		35.09			36.56	37.4	36.7	36.6	37.54
144	35.9	35.78	34.82	34.87		35.23			36.56	36.87	36.21	36.63	37.26
145	36.02	35.83	34.78	35.04					36.56	36.87	36.21	36.63	37.07
146	36.31	35.88	35.02	35					36.65	37.11	36.17	36.6	37.07
147	36.31	35.88	35.14	34.87					36.73	37.26	36.36	36.6	36.92
148	36.26	35.88	35.23	35.14					36.78	37.4	36.36	36.6	36.65
149	36.31	35.88	35.23	35.04					36.78	36.78	36.41	36.68	36.31
150	36.36	35.88	35.33	35.09					36.78	36.65	36.65	36.63	36.12
151	36.41	35.92	35.29	35.19					36.73	36.7	36.6	36.73	36.32
152	36.26	35.92	35.23	35.14					36.65	36.73	36.46	36.68	36.43
153	36.26	35.97	35.26	35.14					36.51	36.82	36.51	36.63	36.92
154	36.36	36.02	35.28	35.33					36.56	36.73	36.51	36.87	36.78
155	36.45	36.02	35.28	35.28					36.6	36.73	36.41	36.92	36.56
156	36.56	36.07	35.33	35.47					36.73	36.78	36.21	36.73	36.56
157	36.41	36.12	35.34	35.38					36.82	37.02	36.12	36.78	36.56
158	36.36	36.12	35.47	35.52					36.78	36.97	36.07	36.92	36.51
159	36.53	36.07	35.53	35.61					36.73	36.92	36.12	36.92	36.51
160	36.63	36.02	35.61	35.57					36.65	36.73	36.12	36.92	36.51
161	36.58	36.07	35.57	35.47					36.46	36.56	36.41	36.97	36.7
162	36.53	36.07	35.57	35.47					36.56	36.92	36.51	36.97	36.51
163	36.58	36.07	35.57	35.38					36.51	36.97	36.41	36.92	36.73
164	36.63	36.21	35.61	35.47					36.56	36.92	36.26	37.11	36.87
165	36.78	36.12	35.61	35.61					36.41	36.82	36.31	37.07	36.87
166	36.68	36.07	35.8	35.61					36.36	36.92	36.26	37.07	36.87
167	36.53	36.12	35.85	35.47					36.46	36.7	36.26	37.02	36.97
168	36.34	36.07	35.8	35.47					36.51	36.82	36.26	36.97	36.92
169	36.63	36.07	35.8	35.61					36.65	36.73	36.26	37.02	36.97
170	36.63	36.07	36.04	36					36.73	37.07	36.21	36.73	37.07
171	36.48	36.07	36.29	36.26					37.02	36.65	36.41	36.68	37.02
172	36.39	36.12	36.19	36.02					36.82	37.02	36.56	36.73	36.92
173	36.53	36.17	36.04	36.02					37.07	37.11	36.46	36.7	36.97
174	36.63	36.21	36	36					37.02	37.16	36.46	36.65	36.68
175	36.78	36.26	36.09	36.02					37.21	36.87	36.6	36.51	36.92
176	36.97	36.21	36	36.07					37.26	36.46	36.8	36.56	36.87
177	36.92	36.31	36.04	36.36					37.07	36.41	36.75	36.51	36.78
178	36.9	36.31	36.19	36.6					36.97	36.36	36.7	36.51	36.6
179	36.31	36.21	36.36	36.7					36.82	36.46	36.7	36.6	36.43
180	36.46	36.26	36.31	36.63					36.78	36.41	36.65	36.65	36.27

[truncated: 31 more sheets: Fig. 3i-l, Fig. 3n-q, Fig. 4c,d,e,f, Fig. 4h,i,k, Fig. 4m, Fig. 4n, Fig. 5h,i,j, Fig. 6b,d,f,g,h,i, Fig. 6j, Fig. 6k,l, Supplementary Fig 1b-c, Supplementary Fig 2b, Supplementary Fig 2d-g, Supplementary Fig 2i-k, Supplementary Fig 3b, Supplementary Fig 3c-d, Supplementary Fig 3e-f, Supplementary Fig 4b, Supplementary Fig 4c, Supplementary Fig 4d …]
